# Supplementary material for: Catalytic activity imperative for nanoparticle dose enhancement in photon and proton therapy
Source: Nat Commun. 2022 Jun 6;13:3248. doi: 10.1038/s41467-022-30982-5 (PMC9170699; doi:10.1038/s41467-022-30982-5)
Supplement: Supplementary file 4 — Source Data [file 41467_2022_30982_MOESM4_ESM.zip]

Archive with 1,486 entries (1,440 files):
- data_MC_Gerkenetal/
- data_MC_Gerkenetal/.DS_Store
- __MACOSX/data_MC_Gerkenetal/._.DS_Store
- data_MC_Gerkenetal/Vesicle Model/
- data_MC_Gerkenetal/README.txt
- __MACOSX/data_MC_Gerkenetal/._README.txt
- data_MC_Gerkenetal/Cell Model/
- data_MC_Gerkenetal/Beam Sources/
- data_MC_Gerkenetal/Vesicle Model/.DS_Store
- __MACOSX/data_MC_Gerkenetal/Vesicle Model/._.DS_Store
- data_MC_Gerkenetal/Vesicle Model/NPsInSphere_MeV/
- data_MC_Gerkenetal/Vesicle Model/NPsInSphere_keV/
- data_MC_Gerkenetal/Vesicle Model/NPsInSphere_protons/
- data_MC_Gerkenetal/Cell Model/.DS_Store
- __MACOSX/data_MC_Gerkenetal/Cell Model/._.DS_Store
- data_MC_Gerkenetal/Cell Model/166NPsPerVesicle-MeV/
- data_MC_Gerkenetal/Cell Model/166NPsPerVesicle-keV/
- data_MC_Gerkenetal/Cell Model/166NPsPerVesicle-Protons/
- data_MC_Gerkenetal/Beam Sources/6MV_photons.txt
- __MACOSX/data_MC_Gerkenetal/Beam Sources/._6MV_photons.txt
- data_MC_Gerkenetal/Beam Sources/100MeV_protons.txt
- __MACOSX/data_MC_Gerkenetal/Beam Sources/._100MeV_protons.txt
- data_MC_Gerkenetal/Beam Sources/150kVp_photons.txt
- __MACOSX/data_MC_Gerkenetal/Beam Sources/._150kVp_photons.txt
- data_MC_Gerkenetal/Vesicle Model/NPsInSphere_MeV/H2O/
- data_MC_Gerkenetal/Vesicle Model/NPsInSphere_MeV/TiN/
- data_MC_Gerkenetal/Vesicle Model/NPsInSphere_MeV/.DS_Store
- __MACOSX/data_MC_Gerkenetal/Vesicle Model/NPsInSphere_MeV/._.DS_Store
- data_MC_Gerkenetal/Vesicle Model/NPsInSphere_MeV/WO3/
- data_MC_Gerkenetal/Vesicle Model/NPsInSphere_MeV/TiO2/
- data_MC_Gerkenetal/Vesicle Model/NPsInSphere_MeV/HfO2/
- data_MC_Gerkenetal/Vesicle Model/NPsInSphere_MeV/Au/
- data_MC_Gerkenetal/Vesicle Model/NPsInSphere_keV/H2O/
- data_MC_Gerkenetal/Vesicle Model/NPsInSphere_keV/TiN/
- data_MC_Gerkenetal/Vesicle Model/NPsInSphere_keV/.DS_Store
- __MACOSX/data_MC_Gerkenetal/Vesicle Model/NPsInSphere_keV/._.DS_Store
- data_MC_Gerkenetal/Vesicle Model/NPsInSphere_keV/WO3/
- data_MC_Gerkenetal/Vesicle Model/NPsInSphere_keV/TiO2/
- data_MC_Gerkenetal/Vesicle Model/NPsInSphere_keV/HfO2/
- data_MC_Gerkenetal/Vesicle Model/NPsInSphere_keV/Au/
- data_MC_Gerkenetal/Vesicle Model/NPsInSphere_protons/H2O/
- data_MC_Gerkenetal/Vesicle Model/NPsInSphere_protons/TiN/
- data_MC_Gerkenetal/Vesicle Model/NPsInSphere_protons/.DS_Store
- __MACOSX/data_MC_Gerkenetal/Vesicle Model/NPsInSphere_protons/._.DS_Store
- data_MC_Gerkenetal/Vesicle Model/NPsInSphere_protons/WO3/
- data_MC_Gerkenetal/Vesicle Model/NPsInSphere_protons/TiO2/
- data_MC_Gerkenetal/Vesicle Model/NPsInSphere_protons/HfO2/
- data_MC_Gerkenetal/Vesicle Model/NPsInSphere_protons/Au/
- data_MC_Gerkenetal/Cell Model/166NPsPerVesicle-MeV/H2O/
- data_MC_Gerkenetal/Cell Model/166NPsPerVesicle-MeV/TiN/
- data_MC_Gerkenetal/Cell Model/166NPsPerVesicle-MeV/.DS_Store
- __MACOSX/data_MC_Gerkenetal/Cell Model/166NPsPerVesicle-MeV/._.DS_Store
- data_MC_Gerkenetal/Cell Model/166NPsPerVesicle-MeV/WO3/
- data_MC_Gerkenetal/Cell Model/166NPsPerVesicle-MeV/TiO2/
- data_MC_Gerkenetal/Cell Model/166NPsPerVesicle-MeV/HfO2/
- data_MC_Gerkenetal/Cell Model/166NPsPerVesicle-MeV/Au/
- data_MC_Gerkenetal/Cell Model/166NPsPerVesicle-keV/H2O/
- data_MC_Gerkenetal/Cell Model/166NPsPerVesicle-keV/TiN/
- data_MC_Gerkenetal/Cell Model/166NPsPerVesicle-keV/.DS_Store
- __MACOSX/data_MC_Gerkenetal/Cell Model/166NPsPerVesicle-keV/._.DS_Store
- data_MC_Gerkenetal/Cell Model/166NPsPerVesicle-keV/WO3/
- data_MC_Gerkenetal/Cell Model/166NPsPerVesicle-keV/TiO2/
- data_MC_Gerkenetal/Cell Model/166NPsPerVesicle-keV/HfO2/
- data_MC_Gerkenetal/Cell Model/166NPsPerVesicle-keV/Au/
- data_MC_Gerkenetal/Cell Model/166NPsPerVesicle-Protons/H2O/
- data_MC_Gerkenetal/Cell Model/166NPsPerVesicle-Protons/TiN/
- data_MC_Gerkenetal/Cell Model/166NPsPerVesicle-Protons/.DS_Store
- __MACOSX/data_MC_Gerkenetal/Cell Model/166NPsPerVesicle-Protons/._.DS_Store
- data_MC_Gerkenetal/Cell Model/166NPsPerVesicle-Protons/WO3/
- data_MC_Gerkenetal/Cell Model/166NPsPerVesicle-Protons/TiO2/
- data_MC_Gerkenetal/Cell Model/166NPsPerVesicle-Protons/HfO2/
- data_MC_Gerkenetal/Cell Model/166NPsPerVesicle-Protons/Au/
- data_MC_Gerkenetal/Vesicle Model/NPsInSphere_MeV/H2O/5NPs_DoseScorer_NPVesicle_Seed1.csv
- __MACOSX/data_MC_Gerkenetal/Vesicle Model/NPsInSphere_MeV/H2O/._5NPs_DoseScorer_NPVesicle_Seed1.csv
- data_MC_Gerkenetal/Vesicle Model/NPsInSphere_MeV/H2O/5NPs_DoseScorer_NPVesicle_Seed2.csv
- __MACOSX/data_MC_Gerkenetal/Vesicle Model/NPsInSphere_MeV/H2O/._5NPs_DoseScorer_NPVesicle_Seed2.csv
- data_MC_Gerkenetal/Vesicle Model/NPsInSphere_MeV/H2O/5NPs_DoseScorer_NPVesicle_Seed3.csv
- __MACOSX/data_MC_Gerkenetal/Vesicle Model/NPsInSphere_MeV/H2O/._5NPs_DoseScorer_NPVesicle_Seed3.csv
- data_MC_Gerkenetal/Vesicle Model/NPsInSphere_MeV/H2O/25NPs_DoseScorer_NPVesicle_Seed3.csv
- __MACOSX/data_MC_Gerkenetal/Vesicle Model/NPsInSphere_MeV/H2O/._25NPs_DoseScorer_NPVesicle_Seed3.csv
- data_MC_Gerkenetal/Vesicle Model/NPsInSphere_MeV/H2O/25NPs_DoseScorer_NPVesicle_Seed2.csv
- __MACOSX/data_MC_Gerkenetal/Vesicle Model/NPsInSphere_MeV/H2O/._25NPs_DoseScorer_NPVesicle_Seed2.csv
- data_MC_Gerkenetal/Vesicle Model/NPsInSphere_MeV/H2O/25NPs_DoseScorer_NPVesicle_Seed1.csv
- __MACOSX/data_MC_Gerkenetal/Vesicle Model/NPsInSphere_MeV/H2O/._25NPs_DoseScorer_NPVesicle_Seed1.csv
- data_MC_Gerkenetal/Vesicle Model/NPsInSphere_MeV/H2O/25NPs_RadialScoring_Seed1.csv
- data_MC_Gerkenetal/Vesicle Model/NPsInSphere_MeV/H2O/25NPs_RadialScoring_Seed3.csv
- data_MC_Gerkenetal/Vesicle Model/NPsInSphere_MeV/H2O/25NPs_RadialScoring_Seed2.csv
- data_MC_Gerkenetal/Vesicle Model/NPsInSphere_MeV/H2O/102NPs_DoseScorer_NPVesicle_Seed1.csv
- __MACOSX/data_MC_Gerkenetal/Vesicle Model/NPsInSphere_MeV/H2O/._102NPs_DoseScorer_NPVesicle_Seed1.csv
- data_MC_Gerkenetal/Vesicle Model/NPsInSphere_MeV/H2O/102NPs_DoseScorer_NPVesicle_Seed3.csv
- __MACOSX/data_MC_Gerkenetal/Vesicle Model/NPsInSphere_MeV/H2O/._102NPs_DoseScorer_NPVesicle_Seed3.csv
- data_MC_Gerkenetal/Vesicle Model/NPsInSphere_MeV/H2O/102NPs_DoseScorer_NPVesicle_Seed2.csv
- __MACOSX/data_MC_Gerkenetal/Vesicle Model/NPsInSphere_MeV/H2O/._102NPs_DoseScorer_NPVesicle_Seed2.csv
- data_MC_Gerkenetal/Vesicle Model/NPsInSphere_MeV/H2O/102NPs_RadialScoring_Seed3.csv
- data_MC_Gerkenetal/Vesicle Model/NPsInSphere_MeV/H2O/166NPs_DoseScorer_NPVesicle_Seed3.csv
- __MACOSX/data_MC_Gerkenetal/Vesicle Model/NPsInSphere_MeV/H2O/._166NPs_DoseScorer_NPVesicle_Seed3.csv
- data_MC_Gerkenetal/Vesicle Model/NPsInSphere_MeV/H2O/166NPs_DoseScorer_NPVesicle_Seed2.csv
- __MACOSX/data_MC_Gerkenetal/Vesicle Model/NPsInSphere_MeV/H2O/._166NPs_DoseScorer_NPVesicle_Seed2.csv
- data_MC_Gerkenetal/Vesicle Model/NPsInSphere_MeV/H2O/102NPs_RadialScoring_Seed2.csv
- data_MC_Gerkenetal/Vesicle Model/NPsInSphere_MeV/H2O/166NPs_DoseScorer_NPVesicle_Seed1.csv
- __MACOSX/data_MC_Gerkenetal/Vesicle Model/NPsInSphere_MeV/H2O/._166NPs_DoseScorer_NPVesicle_Seed1.csv
- data_MC_Gerkenetal/Vesicle Model/NPsInSphere_MeV/H2O/102NPs_RadialScoring_Seed1.csv
- data_MC_Gerkenetal/Vesicle Model/NPsInSphere_MeV/H2O/166NPs_RadialScoring_Seed1.csv
- __MACOSX/data_MC_Gerkenetal/Vesicle Model/NPsInSphere_MeV/H2O/._166NPs_RadialScoring_Seed1.csv
- data_MC_Gerkenetal/Vesicle Model/NPsInSphere_MeV/H2O/5NPs_RadialScoring_Seed1.csv
- data_MC_Gerkenetal/Vesicle Model/NPsInSphere_MeV/H2O/5NPs_RadialScoring_Seed3.csv
- data_MC_Gerkenetal/Vesicle Model/NPsInSphere_MeV/H2O/166NPs_RadialScoring_Seed3.csv
- __MACOSX/data_MC_Gerkenetal/Vesicle Model/NPsInSphere_MeV/H2O/._166NPs_RadialScoring_Seed3.csv
- data_MC_Gerkenetal/Vesicle Model/NPsInSphere_MeV/H2O/166NPs_RadialScoring_Seed2.csv
- __MACOSX/data_MC_Gerkenetal/Vesicle Model/NPsInSphere_MeV/H2O/._166NPs_RadialScoring_Seed2.csv
- data_MC_Gerkenetal/Vesicle Model/NPsInSphere_MeV/H2O/5NPs_RadialScoring_Seed2.csv
- data_MC_Gerkenetal/Vesicle Model/NPsInSphere_MeV/TiN/5NPs_DoseScorer_NPVesicle_Seed1.csv
- data_MC_Gerkenetal/Vesicle Model/NPsInSphere_MeV/TiN/5NPs_DoseScorer_NPVesicle_Seed2.csv
- data_MC_Gerkenetal/Vesicle Model/NPsInSphere_MeV/TiN/5NPs_DoseScorer_NPVesicle_Seed3.csv
- data_MC_Gerkenetal/Vesicle Model/NPsInSphere_MeV/TiN/25NPs_DoseScorer_NPVesicle_Seed3.csv
- data_MC_Gerkenetal/Vesicle Model/NPsInSphere_MeV/TiN/25NPs_DoseScorer_NPVesicle_Seed2.csv
- data_MC_Gerkenetal/Vesicle Model/NPsInSphere_MeV/TiN/25NPs_DoseScorer_NPVesicle_Seed1.csv
- data_MC_Gerkenetal/Vesicle Model/NPsInSphere_MeV/TiN/25NPs_RadialScoring_Seed1.csv
- data_MC_Gerkenetal/Vesicle Model/NPsInSphere_MeV/TiN/25NPs_RadialScoring_Seed3.csv
- data_MC_Gerkenetal/Vesicle Model/NPsInSphere_MeV/TiN/25NPs_RadialScoring_Seed2.csv
- data_MC_Gerkenetal/Vesicle Model/NPsInSphere_MeV/TiN/102NPs_DoseScorer_NPVesicle_Seed1.csv
- data_MC_Gerkenetal/Vesicle Model/NPsInSphere_MeV/TiN/102NPs_DoseScorer_NPVesicle_Seed3.csv
- data_MC_Gerkenetal/Vesicle Model/NPsInSphere_MeV/TiN/102NPs_DoseScorer_NPVesicle_Seed2.csv
- data_MC_Gerkenetal/Vesicle Model/NPsInSphere_MeV/TiN/102NPs_RadialScoring_Seed3.csv
- data_MC_Gerkenetal/Vesicle Model/NPsInSphere_MeV/TiN/166NPs_DoseScorer_NPVesicle_Seed3.csv
- __MACOSX/data_MC_Gerkenetal/Vesicle Model/NPsInSphere_MeV/TiN/._166NPs_DoseScorer_NPVesicle_Seed3.csv
- data_MC_Gerkenetal/Vesicle Model/NPsInSphere_MeV/TiN/166NPs_DoseScorer_NPVesicle_Seed2.csv
- __MACOSX/data_MC_Gerkenetal/Vesicle Model/NPsInSphere_MeV/TiN/._166NPs_DoseScorer_NPVesicle_Seed2.csv
- data_MC_Gerkenetal/Vesicle Model/NPsInSphere_MeV/TiN/102NPs_RadialScoring_Seed2.csv
- data_MC_Gerkenetal/Vesicle Model/NPsInSphere_MeV/TiN/166NPs_DoseScorer_NPVesicle_Seed1.csv
- __MACOSX/data_MC_Gerkenetal/Vesicle Model/NPsInSphere_MeV/TiN/._166NPs_DoseScorer_NPVesicle_Seed1.csv
- data_MC_Gerkenetal/Vesicle Model/NPsInSphere_MeV/TiN/102NPs_RadialScoring_Seed1.csv
- data_MC_Gerkenetal/Vesicle Model/NPsInSphere_MeV/TiN/166NPs_RadialScoring_Seed1.csv
- __MACOSX/data_MC_Gerkenetal/Vesicle Model/NPsInSphere_MeV/TiN/._166NPs_RadialScoring_Seed1.csv
- data_MC_Gerkenetal/Vesicle Model/NPsInSphere_MeV/TiN/5NPs_RadialScoring_Seed1.csv
- data_MC_Gerkenetal/Vesicle Model/NPsInSphere_MeV/TiN/5NPs_RadialScoring_Seed3.csv
- data_MC_Gerkenetal/Vesicle Model/NPsInSphere_MeV/TiN/166NPs_RadialScoring_Seed3.csv
- __MACOSX/data_MC_Gerkenetal/Vesicle Model/NPsInSphere_MeV/TiN/._166NPs_RadialScoring_Seed3.csv
- data_MC_Gerkenetal/Vesicle Model/NPsInSphere_MeV/TiN/166NPs_RadialScoring_Seed2.csv
- __MACOSX/data_MC_Gerkenetal/Vesicle Model/NPsInSphere_MeV/TiN/._166NPs_RadialScoring_Seed2.csv
- data_MC_Gerkenetal/Vesicle Model/NPsInSphere_MeV/TiN/5NPs_RadialScoring_Seed2.csv
- data_MC_Gerkenetal/Vesicle Model/NPsInSphere_MeV/WO3/5NPs_DoseScorer_NPVesicle_Seed1.csv
- data_MC_Gerkenetal/Vesicle Model/NPsInSphere_MeV/WO3/5NPs_DoseScorer_NPVesicle_Seed2.csv
- data_MC_Gerkenetal/Vesicle Model/NPsInSphere_MeV/WO3/5NPs_DoseScorer_NPVesicle_Seed3.csv
- data_MC_Gerkenetal/Vesicle Model/NPsInSphere_MeV/WO3/.DS_Store
- __MACOSX/data_MC_Gerkenetal/Vesicle Model/NPsInSphere_MeV/WO3/._.DS_Store
- data_MC_Gerkenetal/Vesicle Model/NPsInSphere_MeV/WO3/25NPs_DoseScorer_NPVesicle_Seed3.csv
- data_MC_Gerkenetal/Vesicle Model/NPsInSphere_MeV/WO3/25NPs_DoseScorer_NPVesicle_Seed2.csv
- __MACOSX/data_MC_Gerkenetal/Vesicle Model/NPsInSphere_MeV/WO3/._25NPs_DoseScorer_NPVesicle_Seed2.csv
- data_MC_Gerkenetal/Vesicle Model/NPsInSphere_MeV/WO3/25NPs_DoseScorer_NPVesicle_Seed1.csv
- data_MC_Gerkenetal/Vesicle Model/NPsInSphere_MeV/WO3/25NPs_RadialScoring_Seed1.csv
- data_MC_Gerkenetal/Vesicle Model/NPsInSphere_MeV/WO3/25NPs_RadialScoring_Seed3.csv
- data_MC_Gerkenetal/Vesicle Model/NPsInSphere_MeV/WO3/25NPs_RadialScoring_Seed2.csv
- data_MC_Gerkenetal/Vesicle Model/NPsInSphere_MeV/WO3/102NPs_DoseScorer_NPVesicle_Seed1.csv
- __MACOSX/data_MC_Gerkenetal/Vesicle Model/NPsInSphere_MeV/WO3/._102NPs_DoseScorer_NPVesicle_Seed1.csv
- data_MC_Gerkenetal/Vesicle Model/NPsInSphere_MeV/WO3/102NPs_DoseScorer_NPVesicle_Seed3.csv
- data_MC_Gerkenetal/Vesicle Model/NPsInSphere_MeV/WO3/102NPs_DoseScorer_NPVesicle_Seed2.csv
- data_MC_Gerkenetal/Vesicle Model/NPsInSphere_MeV/WO3/102NPs_RadialScoring_Seed3.csv
- data_MC_Gerkenetal/Vesicle Model/NPsInSphere_MeV/WO3/166NPs_DoseScorer_NPVesicle_Seed3.csv
- __MACOSX/data_MC_Gerkenetal/Vesicle Model/NPsInSphere_MeV/WO3/._166NPs_DoseScorer_NPVesicle_Seed3.csv
- data_MC_Gerkenetal/Vesicle Model/NPsInSphere_MeV/WO3/166NPs_DoseScorer_NPVesicle_Seed2.csv
- __MACOSX/data_MC_Gerkenetal/Vesicle Model/NPsInSphere_MeV/WO3/._166NPs_DoseScorer_NPVesicle_Seed2.csv
- data_MC_Gerkenetal/Vesicle Model/NPsInSphere_MeV/WO3/102NPs_RadialScoring_Seed2.csv
- data_MC_Gerkenetal/Vesicle Model/NPsInSphere_MeV/WO3/166NPs_DoseScorer_NPVesicle_Seed1.csv
- __MACOSX/data_MC_Gerkenetal/Vesicle Model/NPsInSphere_MeV/WO3/._166NPs_DoseScorer_NPVesicle_Seed1.csv
- data_MC_Gerkenetal/Vesicle Model/NPsInSphere_MeV/WO3/102NPs_RadialScoring_Seed1.csv
- data_MC_Gerkenetal/Vesicle Model/NPsInSphere_MeV/WO3/166NPs_RadialScoring_Seed1.csv
- __MACOSX/data_MC_Gerkenetal/Vesicle Model/NPsInSphere_MeV/WO3/._166NPs_RadialScoring_Seed1.csv
- data_MC_Gerkenetal/Vesicle Model/NPsInSphere_MeV/WO3/5NPs_RadialScoring_Seed1.csv
- data_MC_Gerkenetal/Vesicle Model/NPsInSphere_MeV/WO3/5NPs_RadialScoring_Seed3.csv
- data_MC_Gerkenetal/Vesicle Model/NPsInSphere_MeV/WO3/166NPs_RadialScoring_Seed3.csv
- __MACOSX/data_MC_Gerkenetal/Vesicle Model/NPsInSphere_MeV/WO3/._166NPs_RadialScoring_Seed3.csv
- data_MC_Gerkenetal/Vesicle Model/NPsInSphere_MeV/WO3/166NPs_RadialScoring_Seed2.csv
- __MACOSX/data_MC_Gerkenetal/Vesicle Model/NPsInSphere_MeV/WO3/._166NPs_RadialScoring_Seed2.csv
- data_MC_Gerkenetal/Vesicle Model/NPsInSphere_MeV/WO3/5NPs_RadialScoring_Seed2.csv
- data_MC_Gerkenetal/Vesicle Model/NPsInSphere_MeV/TiO2/5NPs_DoseScorer_NPVesicle_Seed1.csv
- data_MC_Gerkenetal/Vesicle Model/NPsInSphere_MeV/TiO2/5NPs_DoseScorer_NPVesicle_Seed2.csv
- data_MC_Gerkenetal/Vesicle Model/NPsInSphere_MeV/TiO2/5NPs_DoseScorer_NPVesicle_Seed3.csv
- data_MC_Gerkenetal/Vesicle Model/NPsInSphere_MeV/TiO2/25NPs_DoseScorer_NPVesicle_Seed3.csv
- data_MC_Gerkenetal/Vesicle Model/NPsInSphere_MeV/TiO2/25NPs_DoseScorer_NPVesicle_Seed2.csv
- data_MC_Gerkenetal/Vesicle Model/NPsInSphere_MeV/TiO2/25NPs_DoseScorer_NPVesicle_Seed1.csv
- data_MC_Gerkenetal/Vesicle Model/NPsInSphere_MeV/TiO2/25NPs_RadialScoring_Seed1.csv
- data_MC_Gerkenetal/Vesicle Model/NPsInSphere_MeV/TiO2/25NPs_RadialScoring_Seed3.csv
- data_MC_Gerkenetal/Vesicle Model/NPsInSphere_MeV/TiO2/25NPs_RadialScoring_Seed2.csv
- data_MC_Gerkenetal/Vesicle Model/NPsInSphere_MeV/TiO2/102NPs_DoseScorer_NPVesicle_Seed1.csv
- data_MC_Gerkenetal/Vesicle Model/NPsInSphere_MeV/TiO2/102NPs_DoseScorer_NPVesicle_Seed3.csv
- data_MC_Gerkenetal/Vesicle Model/NPsInSphere_MeV/TiO2/102NPs_DoseScorer_NPVesicle_Seed2.csv
- data_MC_Gerkenetal/Vesicle Model/NPsInSphere_MeV/TiO2/102NPs_RadialScoring_Seed3.csv
- data_MC_Gerkenetal/Vesicle Model/NPsInSphere_MeV/TiO2/166NPs_DoseScorer_NPVesicle_Seed3.csv
- data_MC_Gerkenetal/Vesicle Model/NPsInSphere_MeV/TiO2/166NPs_DoseScorer_NPVesicle_Seed2.csv
- data_MC_Gerkenetal/Vesicle Model/NPsInSphere_MeV/TiO2/102NPs_RadialScoring_Seed2.csv
- data_MC_Gerkenetal/Vesicle Model/NPsInSphere_MeV/TiO2/166NPs_DoseScorer_NPVesicle_Seed1.csv
- data_MC_Gerkenetal/Vesicle Model/NPsInSphere_MeV/TiO2/102NPs_RadialScoring_Seed1.csv
- data_MC_Gerkenetal/Vesicle Model/NPsInSphere_MeV/TiO2/166NPs_RadialScoring_Seed1.csv
- data_MC_Gerkenetal/Vesicle Model/NPsInSphere_MeV/TiO2/5NPs_RadialScoring_Seed1.csv
- data_MC_Gerkenetal/Vesicle Model/NPsInSphere_MeV/TiO2/5NPs_RadialScoring_Seed3.csv
- data_MC_Gerkenetal/Vesicle Model/NPsInSphere_MeV/TiO2/166NPs_RadialScoring_Seed3.csv
- data_MC_Gerkenetal/Vesicle Model/NPsInSphere_MeV/TiO2/166NPs_RadialScoring_Seed2.csv
- data_MC_Gerkenetal/Vesicle Model/NPsInSphere_MeV/TiO2/5NPs_RadialScoring_Seed2.csv
- data_MC_Gerkenetal/Vesicle Model/NPsInSphere_MeV/HfO2/5NPs_DoseScorer_NPVesicle_Seed1.csv
- data_MC_Gerkenetal/Vesicle Model/NPsInSphere_MeV/HfO2/5NPs_DoseScorer_NPVesicle_Seed2.csv
- data_MC_Gerkenetal/Vesicle Model/NPsInSphere_MeV/HfO2/5NPs_DoseScorer_NPVesicle_Seed3.csv
- data_MC_Gerkenetal/Vesicle Model/NPsInSphere_MeV/HfO2/25NPs_DoseScorer_NPVesicle_Seed3.csv
- data_MC_Gerkenetal/Vesicle Model/NPsInSphere_MeV/HfO2/25NPs_DoseScorer_NPVesicle_Seed2.csv
- data_MC_Gerkenetal/Vesicle Model/NPsInSphere_MeV/HfO2/25NPs_DoseScorer_NPVesicle_Seed1.csv
- data_MC_Gerkenetal/Vesicle Model/NPsInSphere_MeV/HfO2/25NPs_RadialScoring_Seed1.csv
- data_MC_Gerkenetal/Vesicle Model/NPsInSphere_MeV/HfO2/25NPs_RadialScoring_Seed3.csv
- data_MC_Gerkenetal/Vesicle Model/NPsInSphere_MeV/HfO2/25NPs_RadialScoring_Seed2.csv
- data_MC_Gerkenetal/Vesicle Model/NPsInSphere_MeV/HfO2/102NPs_DoseScorer_NPVesicle_Seed1.csv
- data_MC_Gerkenetal/Vesicle Model/NPsInSphere_MeV/HfO2/102NPs_DoseScorer_NPVesicle_Seed3.csv
- data_MC_Gerkenetal/Vesicle Model/NPsInSphere_MeV/HfO2/102NPs_DoseScorer_NPVesicle_Seed2.csv
- data_MC_Gerkenetal/Vesicle Model/NPsInSphere_MeV/HfO2/102NPs_RadialScoring_Seed3.csv
- data_MC_Gerkenetal/Vesicle Model/NPsInSphere_MeV/HfO2/166NPs_DoseScorer_NPVesicle_Seed3.csv
- data_MC_Gerkenetal/Vesicle Model/NPsInSphere_MeV/HfO2/166NPs_DoseScorer_NPVesicle_Seed2.csv
- data_MC_Gerkenetal/Vesicle Model/NPsInSphere_MeV/HfO2/102NPs_RadialScoring_Seed2.csv
- data_MC_Gerkenetal/Vesicle Model/NPsInSphere_MeV/HfO2/166NPs_DoseScorer_NPVesicle_Seed1.csv
- data_MC_Gerkenetal/Vesicle Model/NPsInSphere_MeV/HfO2/102NPs_RadialScoring_Seed1.csv
- data_MC_Gerkenetal/Vesicle Model/NPsInSphere_MeV/HfO2/166NPs_RadialScoring_Seed1.csv
- data_MC_Gerkenetal/Vesicle Model/NPsInSphere_MeV/HfO2/5NPs_RadialScoring_Seed1.csv
- __MACOSX/data_MC_Gerkenetal/Vesicle Model/NPsInSphere_MeV/HfO2/._5NPs_RadialScoring_Seed1.csv
- data_MC_Gerkenetal/Vesicle Model/NPsInSphere_MeV/HfO2/5NPs_RadialScoring_Seed3.csv
- data_MC_Gerkenetal/Vesicle Model/NPsInSphere_MeV/HfO2/166NPs_RadialScoring_Seed3.csv
- data_MC_Gerkenetal/Vesicle Model/NPsInSphere_MeV/HfO2/166NPs_RadialScoring_Seed2.csv
- data_MC_Gerkenetal/Vesicle Model/NPsInSphere_MeV/HfO2/5NPs_RadialScoring_Seed2.csv
- data_MC_Gerkenetal/Vesicle Model/NPsInSphere_MeV/Au/5NPs_DoseScorer_NPVesicle_Seed1.csv
- data_MC_Gerkenetal/Vesicle Model/NPsInSphere_MeV/Au/5NPs_DoseScorer_NPVesicle_Seed2.csv
- data_MC_Gerkenetal/Vesicle Model/NPsInSphere_MeV/Au/5NPs_DoseScorer_NPVesicle_Seed3.csv
- __MACOSX/data_MC_Gerkenetal/Vesicle Model/NPsInSphere_MeV/Au/._5NPs_DoseScorer_NPVesicle_Seed3.csv
- data_MC_Gerkenetal/Vesicle Model/NPsInSphere_MeV/Au/.DS_Store
- __MACOSX/data_MC_Gerkenetal/Vesicle Model/NPsInSphere_MeV/Au/._.DS_Store
- data_MC_Gerkenetal/Vesicle Model/NPsInSphere_MeV/Au/25NPs_DoseScorer_NPVesicle_Seed3.csv
- __MACOSX/data_MC_Gerkenetal/Vesicle Model/NPsInSphere_MeV/Au/._25NPs_DoseScorer_NPVesicle_Seed3.csv
- data_MC_Gerkenetal/Vesicle Model/NPsInSphere_MeV/Au/25NPs_DoseScorer_NPVesicle_Seed2.csv
- __MACOSX/data_MC_Gerkenetal/Vesicle Model/NPsInSphere_MeV/Au/._25NPs_DoseScorer_NPVesicle_Seed2.csv
- data_MC_Gerkenetal/Vesicle Model/NPsInSphere_MeV/Au/25NPs_DoseScorer_NPVesicle_Seed1.csv
- __MACOSX/data_MC_Gerkenetal/Vesicle Model/NPsInSphere_MeV/Au/._25NPs_DoseScorer_NPVesicle_Seed1.csv
- data_MC_Gerkenetal/Vesicle Model/NPsInSphere_MeV/Au/25NPs_RadialScoring_Seed1.csv
- data_MC_Gerkenetal/Vesicle Model/NPsInSphere_MeV/Au/25NPs_RadialScoring_Seed3.csv
- data_MC_Gerkenetal/Vesicle Model/NPsInSphere_MeV/Au/25NPs_RadialScoring_Seed2.csv
- data_MC_Gerkenetal/Vesicle Model/NPsInSphere_MeV/Au/102NPs_DoseScorer_NPVesicle_Seed1.csv
- __MACOSX/data_MC_Gerkenetal/Vesicle Model/NPsInSphere_MeV/Au/._102NPs_DoseScorer_NPVesicle_Seed1.csv
- data_MC_Gerkenetal/Vesicle Model/NPsInSphere_MeV/Au/102NPs_DoseScorer_NPVesicle_Seed3.csv
- __MACOSX/data_MC_Gerkenetal/Vesicle Model/NPsInSphere_MeV/Au/._102NPs_DoseScorer_NPVesicle_Seed3.csv
- data_MC_Gerkenetal/Vesicle Model/NPsInSphere_MeV/Au/102NPs_DoseScorer_NPVesicle_Seed2.csv
- __MACOSX/data_MC_Gerkenetal/Vesicle Model/NPsInSphere_MeV/Au/._102NPs_DoseScorer_NPVesicle_Seed2.csv
- data_MC_Gerkenetal/Vesicle Model/NPsInSphere_MeV/Au/102NPs_RadialScoring_Seed3.csv
- data_MC_Gerkenetal/Vesicle Model/NPsInSphere_MeV/Au/166NPs_DoseScorer_NPVesicle_Seed3.csv
- __MACOSX/data_MC_Gerkenetal/Vesicle Model/NPsInSphere_MeV/Au/._166NPs_DoseScorer_NPVesicle_Seed3.csv
- data_MC_Gerkenetal/Vesicle Model/NPsInSphere_MeV/Au/166NPs_DoseScorer_NPVesicle_Seed2.csv
- __MACOSX/data_MC_Gerkenetal/Vesicle Model/NPsInSphere_MeV/Au/._166NPs_DoseScorer_NPVesicle_Seed2.csv
- data_MC_Gerkenetal/Vesicle Model/NPsInSphere_MeV/Au/102NPs_RadialScoring_Seed2.csv
- data_MC_Gerkenetal/Vesicle Model/NPsInSphere_MeV/Au/166NPs_DoseScorer_NPVesicle_Seed1.csv
- __MACOSX/data_MC_Gerkenetal/Vesicle Model/NPsInSphere_MeV/Au/._166NPs_DoseScorer_NPVesicle_Seed1.csv
- data_MC_Gerkenetal/Vesicle Model/NPsInSphere_MeV/Au/102NPs_RadialScoring_Seed1.csv
- data_MC_Gerkenetal/Vesicle Model/NPsInSphere_MeV/Au/166NPs_RadialScoring_Seed1.csv
- data_MC_Gerkenetal/Vesicle Model/NPsInSphere_MeV/Au/5NPs_RadialScoring_Seed1.csv
- data_MC_Gerkenetal/Vesicle Model/NPsInSphere_MeV/Au/5NPs_RadialScoring_Seed3.csv
- data_MC_Gerkenetal/Vesicle Model/NPsInSphere_MeV/Au/166NPs_RadialScoring_Seed3.csv
- data_MC_Gerkenetal/Vesicle Model/NPsInSphere_MeV/Au/166NPs_RadialScoring_Seed2.csv
- data_MC_Gerkenetal/Vesicle Model/NPsInSphere_MeV/Au/5NPs_RadialScoring_Seed2.csv
- data_MC_Gerkenetal/Vesicle Model/NPsInSphere_keV/H2O/5NPs_DoseScorer_NPVesicle_Seed1.csv
- __MACOSX/data_MC_Gerkenetal/Vesicle Model/NPsInSphere_keV/H2O/._5NPs_DoseScorer_NPVesicle_Seed1.csv
- data_MC_Gerkenetal/Vesicle Model/NPsInSphere_keV/H2O/5NPs_DoseScorer_NPVesicle_Seed2.csv
- __MACOSX/data_MC_Gerkenetal/Vesicle Model/NPsInSphere_keV/H2O/._5NPs_DoseScorer_NPVesicle_Seed2.csv
- data_MC_Gerkenetal/Vesicle Model/NPsInSphere_keV/H2O/5NPs_DoseScorer_NPVesicle_Seed3.csv
- __MACOSX/data_MC_Gerkenetal/Vesicle Model/NPsInSphere_keV/H2O/._5NPs_DoseScorer_NPVesicle_Seed3.csv
- data_MC_Gerkenetal/Vesicle Model/NPsInSphere_keV/H2O/.DS_Store
- __MACOSX/data_MC_Gerkenetal/Vesicle Model/NPsInSphere_keV/H2O/._.DS_Store
- data_MC_Gerkenetal/Vesicle Model/NPsInSphere_keV/H2O/25NPs_DoseScorer_NPVesicle_Seed3.csv
- data_MC_Gerkenetal/Vesicle Model/NPsInSphere_keV/H2O/25NPs_DoseScorer_NPVesicle_Seed2.csv
- data_MC_Gerkenetal/Vesicle Model/NPsInSphere_keV/H2O/25NPs_DoseScorer_NPVesicle_Seed1.csv
- data_MC_Gerkenetal/Vesicle Model/NPsInSphere_keV/H2O/25NPs_RadialScoring_Seed1.csv
- data_MC_Gerkenetal/Vesicle Model/NPsInSphere_keV/H2O/25NPs_RadialScoring_Seed3.csv
- data_MC_Gerkenetal/Vesicle Model/NPsInSphere_keV/H2O/25NPs_RadialScoring_Seed2.csv
- data_MC_Gerkenetal/Vesicle Model/NPsInSphere_keV/H2O/102NPs_DoseScorer_NPVesicle_Seed1.csv
- __MACOSX/data_MC_Gerkenetal/Vesicle Model/NPsInSphere_keV/H2O/._102NPs_DoseScorer_NPVesicle_Seed1.csv
- data_MC_Gerkenetal/Vesicle Model/NPsInSphere_keV/H2O/102NPs_DoseScorer_NPVesicle_Seed3.csv
- __MACOSX/data_MC_Gerkenetal/Vesicle Model/NPsInSphere_keV/H2O/._102NPs_DoseScorer_NPVesicle_Seed3.csv
- data_MC_Gerkenetal/Vesicle Model/NPsInSphere_keV/H2O/102NPs_DoseScorer_NPVesicle_Seed2.csv
- data_MC_Gerkenetal/Vesicle Model/NPsInSphere_keV/H2O/102NPs_RadialScoring_Seed3.csv
- __MACOSX/data_MC_Gerkenetal/Vesicle Model/NPsInSphere_keV/H2O/._102NPs_RadialScoring_Seed3.csv
- data_MC_Gerkenetal/Vesicle Model/NPsInSphere_keV/H2O/166NPs_DoseScorer_NPVesicle_Seed3.csv
- __MACOSX/data_MC_Gerkenetal/Vesicle Model/NPsInSphere_keV/H2O/._166NPs_DoseScorer_NPVesicle_Seed3.csv
- data_MC_Gerkenetal/Vesicle Model/NPsInSphere_keV/H2O/166NPs_DoseScorer_NPVesicle_Seed2.csv
- __MACOSX/data_MC_Gerkenetal/Vesicle Model/NPsInSphere_keV/H2O/._166NPs_DoseScorer_NPVesicle_Seed2.csv
- data_MC_Gerkenetal/Vesicle Model/NPsInSphere_keV/H2O/102NPs_RadialScoring_Seed2.csv
- __MACOSX/data_MC_Gerkenetal/Vesicle Model/NPsInSphere_keV/H2O/._102NPs_RadialScoring_Seed2.csv
- data_MC_Gerkenetal/Vesicle Model/NPsInSphere_keV/H2O/166NPs_DoseScorer_NPVesicle_Seed1.csv
- __MACOSX/data_MC_Gerkenetal/Vesicle Model/NPsInSphere_keV/H2O/._166NPs_DoseScorer_NPVesicle_Seed1.csv
- data_MC_Gerkenetal/Vesicle Model/NPsInSphere_keV/H2O/102NPs_RadialScoring_Seed1.csv
- __MACOSX/data_MC_Gerkenetal/Vesicle Model/NPsInSphere_keV/H2O/._102NPs_RadialScoring_Seed1.csv
- data_MC_Gerkenetal/Vesicle Model/NPsInSphere_keV/H2O/166NPs_RadialScoring_Seed1.csv
- __MACOSX/data_MC_Gerkenetal/Vesicle Model/NPsInSphere_keV/H2O/._166NPs_RadialScoring_Seed1.csv
- data_MC_Gerkenetal/Vesicle Model/NPsInSphere_keV/H2O/5NPs_RadialScoring_Seed1.csv
- __MACOSX/data_MC_Gerkenetal/Vesicle Model/NPsInSphere_keV/H2O/._5NPs_RadialScoring_Seed1.csv
- data_MC_Gerkenetal/Vesicle Model/NPsInSphere_keV/H2O/5NPs_RadialScoring_Seed3.csv
- __MACOSX/data_MC_Gerkenetal/Vesicle Model/NPsInSphere_keV/H2O/._5NPs_RadialScoring_Seed3.csv
- data_MC_Gerkenetal/Vesicle Model/NPsInSphere_keV/H2O/166NPs_RadialScoring_Seed3.csv
- __MACOSX/data_MC_Gerkenetal/Vesicle Model/NPsInSphere_keV/H2O/._166NPs_RadialScoring_Seed3.csv
- data_MC_Gerkenetal/Vesicle Model/NPsInSphere_keV/H2O/166NPs_RadialScoring_Seed2.csv
[truncated: 1,186 more entries]
