# Supplementary material for: Catalytic activity imperative for nanoparticle dose enhancement in photon and proton therapy
Source: Nat Commun. 2022 Jun 6;13:3248. doi: 10.1038/s41467-022-30982-5 (PMC9170699; doi:10.1038/s41467-022-30982-5)
Supplement: Supplementary file 4 — Source Data [file 41467_2022_30982_MOESM4_ESM.zip › data_MC_Gerkenetal/README.txt]

************************************README************************************************
The simulations were done using TOPAS/Geant4 (http://www.topasmc.org).

The simulation results from the paper "Catalytic activity imperative for nanoparticle dose enhancement in photon and proton therapy" by Gerken et al. (2022) are presented within 2 folders:

1) Folder  “Vesicle Model” contains the Dose (in Gy) scored inside the 400 nm sized vesicle (“*_DoseScorer_NPVesicle_*.csv”)  and the dose scored within 8 100nm-shells around the vesicle (“*_RadialScoring_*.csv”). The first column in the radial Dose scoring files specifies the shell number counted from the surface of the vesicle to the outside beginning with shell number 0 and ending with shell number 7. Each file name specifies the number of 50 nm sized Nanoparticles used within the 400 nm sized vesicle (e.g. “5NPs_RadialScoring_*.csv). Each file name ending (e.g. Seed1, Seed2, Seed3, or Run_0000, Run_0001, Run_0002) specifies a different starting Seed for the simulation, representing independent experiments. 

2) Folder  “Cell Model” contains the Dose (in Gy) scored within the nucleus or cytoplasm which is defined in the file name. The model consists of 166 nanoparticles which are distributed within 400 nm sized vesicles, which are themselves distributed within the cytoplasm. The nucleus is centred in the middle of the cell, while the cytoplasm surrounds the nucleus. 

Each folder contains subfolders which name the beam source used (i.e. 150 kVp photons, 6 MV photons or 100 MeV protons) and other subfolders with the name/material of the nanoparticle used (i.e. Au, HfO2, WO3, TiN, TiO2, or H2O).

3) A third folder (“Beam Sources”) holds the weighted beam spectra of the beam sources used.
