# Supplementary material for: Catalytic activity imperative for nanoparticle dose enhancement in photon and proton therapy
Source: Nat Commun. 2022 Jun 6;13:3248. doi: 10.1038/s41467-022-30982-5 (PMC9170699; doi:10.1038/s41467-022-30982-5)
Supplement: Supplementary file 4 — Source Data [file 41467_2022_30982_MOESM4_ESM.zip › data_MC_Gerkenetal/Beam Sources/6MV_photons.txt]

# 6 MV Xray beam source extracted from Choi, H. J. et al. Determining the energy spectrum of clinical linear accelerator using an optimized photon beam transmission protocol. Med Phys 46, 3285–3297 (2019) (https://doi.org/10.1002/mp.13569)

s:So/MySource/BeamEnergySpectrumType = "Continuous"         # Either "None", "Discrete" or "Continuous"
s:So/MySource/BeamParticle             = "gamma"

dv:So/MySource/BeamEnergySpectrumValues = 150 0 0.040268 0.080537 0.12081 0.16107 0.20134 0.24161 0.28188 0.32215 0.36242 0.40268 0.44295 0.48322 0.52349 0.56376 0.60403 0.6443 0.68456 0.72483 0.7651 0.80537 0.84564 0.88591 0.92617 0.96644 1.0067 1.047 1.0872 1.1275 1.1678 1.2081 1.2483 1.2886 1.3289 1.3691 1.4094 1.4497 1.4899 1.5302 1.5705 1.6107 1.651 1.6913 1.7315 1.7718 1.8121 1.8523 1.8926 1.9329 1.9732 2.0134 2.0537 2.094 2.1342 2.1745 2.2148 2.255 2.2953 2.3356 2.3758 2.4161 2.4564 2.4966 2.5369 2.5772 2.6174 2.6577 2.698 2.7383 2.7785 2.8188 2.8591 2.8993 2.9396 2.9799 3.0201 3.0604 3.1007 3.1409 3.1812 3.2215 3.2617 3.302 3.3423 3.3826 3.4228 3.4631 3.5034 3.5436 3.5839 3.6242 3.6644 3.7047 3.745 3.7852 3.8255 3.8658 3.906 3.9463 3.9866 4.0268 4.0671 4.1074 4.1477 4.1879 4.2282 4.2685 4.3087 4.349 4.3893 4.4295 4.4698 4.5101 4.5503 4.5906 4.6309 4.6711 4.7114 4.7517 4.7919 4.8322 4.8725 4.9128 4.953 4.9933 5.0336 5.0738 5.1141 5.1544 5.1946 5.2349 5.2752 5.3154 5.3557 5.396 5.4362 5.4765 5.5168 5.557 5.5973 5.6376 5.6779 5.7181 5.7584 5.7987 5.8389 5.8792 5.9195 5.9597 6 MeV


uv:So/MySource/BeamEnergySpectrumWeights = 150 0.000022589 0.000037083 0.000067767 0.000110116 0.001580100 0.006785825 0.012267546 0.015728125 0.018499004 0.020268559 0.021031964 0.021266875 0.021305567 0.021174503 0.020733606 0.020161541 0.019724260 0.019119623 0.018747016 0.018291770 0.017900772 0.017373137 0.016908923 0.016540878 0.016159883 0.015825860 0.015373926 0.014985688 0.014570573 0.014143907 0.013853079 0.013498122 0.013133482 0.012864960 0.012620406 0.012361958 0.012092481 0.011694632 0.011409881 0.011176523 0.010834761 0.010538465 0.010329614 0.010072083 0.009856036 0.009654185 0.009428143 0.009136228 0.008883370 0.008687807 0.008561217 0.008285397 0.008120603 0.007973647 0.007761022 0.007629111 0.007458343 0.007289797 0.007114554 0.006943039 0.006771817 0.006637556 0.006473238 0.006328737 0.006197144 0.006107394 0.006000058 0.005862552 0.005713790 0.005601906 0.005438514 0.005310647 0.005247353 0.005170780 0.005021601 0.004878305 0.004770449 0.004683913 0.004610631 0.004505323 0.004429070 0.004338357 0.004244912 0.004172615 0.004071950 0.003953005 0.003852957 0.003765600 0.003709571 0.003639573 0.003564165 0.003474658 0.003399937 0.003337779 0.003239640 0.003162140 0.003117386 0.003042857 0.002990834 0.002944932 0.002880255 0.002811404 0.002758801 0.002708872 0.002652930 0.002587244 0.002521544 0.002467297 0.002407145 0.002339791 0.002265201 0.002203078 0.002148831 0.002107429 0.002067698 0.002030403 0.001980737 0.001916803 0.001868471 0.001844031 0.001781873 0.001723644 0.001673918 0.001618266 0.001556395 0.001514260 0.001482293 0.001445935 0.001406154 0.001361675 0.001305733 0.001249791 0.001193849 0.001167099 0.001155624 0.001100726 0.001035024 0.000985127 0.000951976 0.000903867 0.000855202 0.000817907 0.000785615 0.000766816 0.000745505 0.000704879 0.000662466 0.000616565 0.000573786 0.000536491
