# Supplementary material for: Catalytic activity imperative for nanoparticle dose enhancement in photon and proton therapy
Source: Nat Commun. 2022 Jun 6;13:3248. doi: 10.1038/s41467-022-30982-5 (PMC9170699; doi:10.1038/s41467-022-30982-5)
Supplement: Supplementary file 4 — Source Data [file 41467_2022_30982_MOESM4_ESM.zip › data_MC_Gerkenetal/Beam Sources/100MeV_protons.txt]

# proton beam source

s:So/MySource/BeamParticle             	= "proton"
d:So/MySource/BeamEnergy		= 100 MeV        # Either "None", "Discrete" or "Continuous"
u:So/MySource/BeamEnergySpread         = 1
