# Supplementary material for: Catalytic activity imperative for nanoparticle dose enhancement in photon and proton therapy
Source: Nat Commun. 2022 Jun 6;13:3248. doi: 10.1038/s41467-022-30982-5 (PMC9170699; doi:10.1038/s41467-022-30982-5)
Supplement: Supplementary file 4 — Source Data [file 41467_2022_30982_MOESM4_ESM.zip › data_MC_Gerkenetal/Beam Sources/150kVp_photons.txt]

# Xray beam source approximation 150 kVp X-rays

s:So/MySource/BeamEnergySpectrumType = "Continuous"         # Either "None", "Discrete" or "Continuous"
s:So/MySource/BeamParticle             = "gamma"

dv:So/MySource/BeamEnergySpectrumValues = 150 1 2 3 4 5 6 7 8 9 10 11 12 13 14 15 16 17 18 19 20 21 22 23 24 25 26 27 28 29 30 31 32 33 34 35 36 37 38 39 40 41 42 43 44 45 46 47 48 49 50 51 52 53 54 55 56 57 58 59 60 61 62 63 64 65 66 67 68 69 70 71 72 73 74 75 76 77 78 79 80 81 82 83 84 85 86 87 88 89 90 91 92 93 94 95 96 97 98 99 100 101 102 103 104 105 106 107 108 109 110 111 112 113 114 115 116 117 118 119 120 121 122 123 124 125 126 127 128 129 130 131 132 133 134 135 136 137 138 139 140 141 142 143 144 145 146 147 148 149 150 keV


uv:So/MySource/BeamEnergySpectrumWeights = 150 0.000000000 0.000000000 0.000000000 0.000000000 0.000000000 0.000000000 0.000000000 0.000000000 0.000000000 0.000000000 0.000000000 0.000000000 0.000000000 0.000000000 0.000000000 0.000000000 0.000000000 0.000000002 0.000000025 0.000000202 0.000001123 0.000004614 0.000014788 0.000039399 0.000090131 0.000181071 0.000326522 0.000542404 0.000836544 0.001217036 0.001683882 0.002231683 0.002860440 0.003535072 0.004263675 0.005019263 0.005774851 0.006557424 0.007313012 0.008068600 0.008797203 0.009498820 0.010146467 0.010767128 0.011333819 0.011873525 0.012332275 0.012764040 0.013141833 0.013492642 0.013789480 0.014059333 0.014275215 0.014464112 0.014599039 0.014733965 0.014814921 0.014895877 0.014922862 0.014949848 0.014922862 0.014922862 0.014868892 0.014814921 0.014733965 0.014653009 0.014545068 0.014437127 0.014302201 0.013195804 0.013114848 0.013006907 0.012898966 0.012791025 0.012656098 0.012521172 0.012386246 0.012251319 0.012089407 0.011954481 0.011792569 0.011630658 0.011468746 0.011306834 0.011144922 0.010983011 0.010794114 0.010632202 0.010470290 0.010281393 0.010119482 0.009930585 0.009768673 0.009579776 0.009417864 0.009228967 0.009067056 0.008878159 0.008716247 0.008527350 0.008446394 0.008284482 0.008095585 0.007933674 0.007744777 0.007582865 0.007393968 0.007232056 0.007070145 0.006881248 0.006719336 0.006557424 0.006395512 0.006206615 0.006044704 0.005882792 0.005720880 0.005558969 0.005370072 0.005208160 0.005046248 0.004884336 0.004722425 0.004560513 0.004398601 0.004236690 0.004074778 0.003912866 0.003750955 0.003589043 0.003427131 0.003238234 0.003076322 0.002914411 0.002752499 0.002582492 0.002415183 0.002242477 0.002069771 0.001897065 0.001718963 0.001538161 0.001357360 0.001171161 0.000984963 0.000796066 0.000604470 0.000415573 0.000235312 0.000072051
