# Supplementary material for: Catalytic activity imperative for nanoparticle dose enhancement in photon and proton therapy
Source: Nat Commun. 2022 Jun 6;13:3248. doi: 10.1038/s41467-022-30982-5 (PMC9170699; doi:10.1038/s41467-022-30982-5)
Supplement: Supplementary file 4 — Source Data [file 41467_2022_30982_MOESM4_ESM.zip › data_MC_Gerkenetal/Vesicle Model/NPsInSphere_MeV/H2O/25NPs_RadialScoring_Seed1.csv]

# TOPAS Version: 3.4
# Parameter File: job4.txt
# Results for scorer RadialScorer
# Scored in component: ScoringSphere
# R in 8 bins of 1e-05 cm
# Phi in 1 bin of 360 deg
# Theta in 1 bin of 180 deg
# DoseToMedium ( Gy ) : Sum Standard_Deviation
0	0	0	11.72015476226807	0.0003832995424947319
1	0	0	10.7084379196167	0.0002960477327464779
2	0	0	7.025778770446777	0.0001534520679349433
3	0	0	9.783885955810547	0.0001641892276413005
4	0	0	9.204292297363281	0.0001484159453542363
5	0	0	9.085842132568359	0.0001110090630115038
6	0	0	9.439584732055664	9.980879588136392e-05
7	0	0	9.643331527709961	9.131731065189458e-05
