# Supplementary material for: Catalytic activity imperative for nanoparticle dose enhancement in photon and proton therapy
Source: Nat Commun. 2022 Jun 6;13:3248. doi: 10.1038/s41467-022-30982-5 (PMC9170699; doi:10.1038/s41467-022-30982-5)
Supplement: Supplementary file 4 — Source Data [file 41467_2022_30982_MOESM4_ESM.zip › data_MC_Gerkenetal/Vesicle Model/NPsInSphere_MeV/H2O/25NPs_RadialScoring_Seed3.csv]

# TOPAS Version: 3.4
# Parameter File: job6.txt
# Results for scorer RadialScorer
# Scored in component: ScoringSphere
# R in 8 bins of 1e-05 cm
# Phi in 1 bin of 360 deg
# Theta in 1 bin of 180 deg
# DoseToMedium ( Gy ) : Sum Standard_Deviation
0	0	0	6.53941535949707	0.0001764007560210157
1	0	0	5.01812744140625	0.0001128888552088248
2	0	0	10.00369834899902	0.0002093565500656391
3	0	0	8.487936019897461	0.0001571584525428142
4	0	0	7.91248607635498	0.0001201484798784661
5	0	0	10.6920862197876	0.0001386826360902086
6	0	0	9.41096305847168	0.0001089418655918955
7	0	0	9.221590042114258	9.841067758923882e-05
