# Supplementary material for: Catalytic activity imperative for nanoparticle dose enhancement in photon and proton therapy
Source: Nat Commun. 2022 Jun 6;13:3248. doi: 10.1038/s41467-022-30982-5 (PMC9170699; doi:10.1038/s41467-022-30982-5)
Supplement: Supplementary file 4 — Source Data [file 41467_2022_30982_MOESM4_ESM.zip › data_MC_Gerkenetal/Vesicle Model/NPsInSphere_MeV/H2O/25NPs_RadialScoring_Seed2.csv]

# TOPAS Version: 3.4
# Parameter File: job5.txt
# Results for scorer RadialScorer
# Scored in component: ScoringSphere
# R in 8 bins of 1e-05 cm
# Phi in 1 bin of 360 deg
# Theta in 1 bin of 180 deg
# DoseToMedium ( Gy ) : Sum Standard_Deviation
0	0	0	6.029134750366211	0.0001521256362685368
1	0	0	14.13492679595947	0.0003526286642424537
2	0	0	10.62777900695801	0.0002045512396660396
3	0	0	10.26925659179688	0.0001720161176046982
4	0	0	10.07443809509277	0.0001432336689641197
5	0	0	9.511322021484375	0.0001077991700655093
6	0	0	9.909996032714844	0.0001076948216659992
7	0	0	9.113048553466797	7.996615542481062e-05
