# Supplementary material for: Catalytic activity imperative for nanoparticle dose enhancement in photon and proton therapy
Source: Nat Commun. 2022 Jun 6;13:3248. doi: 10.1038/s41467-022-30982-5 (PMC9170699; doi:10.1038/s41467-022-30982-5)
Supplement: Supplementary file 4 — Source Data [file 41467_2022_30982_MOESM4_ESM.zip › data_MC_Gerkenetal/Vesicle Model/NPsInSphere_MeV/H2O/102NPs_DoseScorer_NPVesicle_Seed1.csv]

# TOPAS Version: 3.4
# Parameter File: job9.txt
# Results for scorer CellScorer
# Scored in component: MyCell
# DoseToMedium ( Gy ) : Sum Standard_Deviation
35.17122268676758	0.003077200973480368
