# Supplementary material for: Catalytic activity imperative for nanoparticle dose enhancement in photon and proton therapy
Source: Nat Commun. 2022 Jun 6;13:3248. doi: 10.1038/s41467-022-30982-5 (PMC9170699; doi:10.1038/s41467-022-30982-5)
Supplement: Supplementary file 4 — Source Data [file 41467_2022_30982_MOESM4_ESM.zip › data_MC_Gerkenetal/Vesicle Model/NPsInSphere_MeV/H2O/102NPs_RadialScoring_Seed3.csv]

# TOPAS Version: 3.4
# Parameter File: job7.txt
# Results for scorer RadialScorer
# Scored in component: ScoringSphere
# R in 8 bins of 1e-05 cm
# Phi in 1 bin of 360 deg
# Theta in 1 bin of 180 deg
# DoseToMedium ( Gy ) : Sum Standard_Deviation
0	0	0	6.649072170257568	0.0001784881995617244
1	0	0	4.868309020996094	0.0001108857690497241
2	0	0	10.08422183990479	0.0002113997201219113
3	0	0	8.528586387634277	0.0001574381835010772
4	0	0	7.886176586151123	0.0001201565119099437
5	0	0	10.72732734680176	0.0001387103994943518
6	0	0	9.404783248901367	0.0001089383262552137
7	0	0	9.183063507080078	9.8353266127599e-05
