# Supplementary material for: Catalytic activity imperative for nanoparticle dose enhancement in photon and proton therapy
Source: Nat Commun. 2022 Jun 6;13:3248. doi: 10.1038/s41467-022-30982-5 (PMC9170699; doi:10.1038/s41467-022-30982-5)
Supplement: Supplementary file 4 — Source Data [file 41467_2022_30982_MOESM4_ESM.zip › data_MC_Gerkenetal/Vesicle Model/NPsInSphere_MeV/H2O/102NPs_RadialScoring_Seed2.csv]

# TOPAS Version: 3.4
# Parameter File: job8.txt
# Results for scorer RadialScorer
# Scored in component: ScoringSphere
# R in 8 bins of 1e-05 cm
# Phi in 1 bin of 360 deg
# Theta in 1 bin of 180 deg
# DoseToMedium ( Gy ) : Sum Standard_Deviation
0	0	0	6.053087711334229	0.0001541125530055114
1	0	0	16.51552391052246	0.0004728733970039666
2	0	0	9.466492652893066	0.0001580223373971303
3	0	0	10.07724189758301	0.0001711216778950828
4	0	0	10.16867542266846	0.0001434035916594037
5	0	0	9.523798942565918	0.0001077804095677948
6	0	0	9.79018497467041	0.0001066505481583302
7	0	0	9.129495620727539	8.010072017954763e-05
