# Supplementary material for: Catalytic activity imperative for nanoparticle dose enhancement in photon and proton therapy
Source: Nat Commun. 2022 Jun 6;13:3248. doi: 10.1038/s41467-022-30982-5 (PMC9170699; doi:10.1038/s41467-022-30982-5)
Supplement: Supplementary file 4 — Source Data [file 41467_2022_30982_MOESM4_ESM.zip › data_MC_Gerkenetal/Vesicle Model/NPsInSphere_MeV/H2O/102NPs_RadialScoring_Seed1.csv]

# TOPAS Version: 3.4
# Parameter File: job9.txt
# Results for scorer RadialScorer
# Scored in component: ScoringSphere
# R in 8 bins of 1e-05 cm
# Phi in 1 bin of 360 deg
# Theta in 1 bin of 180 deg
# DoseToMedium ( Gy ) : Sum Standard_Deviation
0	0	0	10.56510543823242	0.0003412835199649558
1	0	0	12.39859962463379	0.0003151699456780843
2	0	0	6.99716854095459	0.0001533426645847188
3	0	0	10.48193073272705	0.0001773020153420156
4	0	0	9.28722095489502	0.0001487552587463286
5	0	0	9.111398696899414	0.0001110282136968066
6	0	0	9.25005054473877	9.907568142935394e-05
7	0	0	9.673995018005371	9.158570892293792e-05
