# Supplementary material for: Catalytic activity imperative for nanoparticle dose enhancement in photon and proton therapy
Source: Nat Commun. 2022 Jun 6;13:3248. doi: 10.1038/s41467-022-30982-5 (PMC9170699; doi:10.1038/s41467-022-30982-5)
Supplement: Supplementary file 4 — Source Data [file 41467_2022_30982_MOESM4_ESM.zip › data_MC_Gerkenetal/Vesicle Model/NPsInSphere_MeV/H2O/166NPs_RadialScoring_Seed1.csv]

# TOPAS Version: 3.4
# Parameter File: job12.txt
# Results for scorer RadialScorer
# Scored in component: ScoringSphere
# R in 8 bins of 1e-05 cm
# Phi in 1 bin of 360 deg
# Theta in 1 bin of 180 deg
# DoseToMedium ( Gy ) : Sum Standard_Deviation
0	0	0	10.81206321716309	0.0003420383187030193
1	0	0	11.7151985168457	0.0003073974796494022
2	0	0	7.002404689788818	0.0001536506789320834
3	0	0	9.788358688354492	0.0001642199329667268
4	0	0	9.334668159484863	0.0001484953610647683
5	0	0	9.445051193237305	0.0001144819766408828
6	0	0	9.409987449645996	0.0001001178923715779
7	0	0	9.502040863037109	9.078846937626196e-05
