# Supplementary material for: Catalytic activity imperative for nanoparticle dose enhancement in photon and proton therapy
Source: Nat Commun. 2022 Jun 6;13:3248. doi: 10.1038/s41467-022-30982-5 (PMC9170699; doi:10.1038/s41467-022-30982-5)
Supplement: Supplementary file 4 — Source Data [file 41467_2022_30982_MOESM4_ESM.zip › data_MC_Gerkenetal/Vesicle Model/NPsInSphere_MeV/H2O/5NPs_RadialScoring_Seed1.csv]

# TOPAS Version: 3.4
# Parameter File: job1.txt
# Results for scorer RadialScorer
# Scored in component: ScoringSphere
# R in 8 bins of 1e-05 cm
# Phi in 1 bin of 360 deg
# Theta in 1 bin of 180 deg
# DoseToMedium ( Gy ) : Sum Standard_Deviation
0	0	0	11.72053146362305	0.0003817342590247871
1	0	0	10.78049278259277	0.0002961635194314277
2	0	0	6.98259162902832	0.0001533021474445861
3	0	0	9.789532661437988	0.0001641901965296293
4	0	0	9.21849536895752	0.0001484190317286272
5	0	0	9.150824546813965	0.0001111035606665183
6	0	0	9.389984130859375	9.960827396874487e-05
7	0	0	9.655013084411621	9.133612860190779e-05
