# Supplementary material for: Catalytic activity imperative for nanoparticle dose enhancement in photon and proton therapy
Source: Nat Commun. 2022 Jun 6;13:3248. doi: 10.1038/s41467-022-30982-5 (PMC9170699; doi:10.1038/s41467-022-30982-5)
Supplement: Supplementary file 4 — Source Data [file 41467_2022_30982_MOESM4_ESM.zip › data_MC_Gerkenetal/Vesicle Model/NPsInSphere_MeV/H2O/166NPs_RadialScoring_Seed3.csv]

# TOPAS Version: 3.4
# Parameter File: job11.txt
# Results for scorer RadialScorer
# Scored in component: ScoringSphere
# R in 8 bins of 1e-05 cm
# Phi in 1 bin of 360 deg
# Theta in 1 bin of 180 deg
# DoseToMedium ( Gy ) : Sum Standard_Deviation
0	0	0	6.474549293518066	0.0001762108078336456
1	0	0	5.324807167053223	0.0001158434482249303
2	0	0	10.03508853912354	0.0002105472259892298
3	0	0	8.394662857055664	0.0001570057371564466
4	0	0	8.152955055236816	0.0001250336649333892
5	0	0	10.65941619873047	0.0001386188532999399
6	0	0	9.38514518737793	0.0001089257880797401
7	0	0	9.303834915161133	9.888458077589962e-05
