# Supplementary material for: Catalytic activity imperative for nanoparticle dose enhancement in photon and proton therapy
Source: Nat Commun. 2022 Jun 6;13:3248. doi: 10.1038/s41467-022-30982-5 (PMC9170699; doi:10.1038/s41467-022-30982-5)
Supplement: Supplementary file 4 — Source Data [file 41467_2022_30982_MOESM4_ESM.zip › data_MC_Gerkenetal/Vesicle Model/NPsInSphere_MeV/H2O/166NPs_RadialScoring_Seed2.csv]

# TOPAS Version: 3.4
# Parameter File: job10.txt
# Results for scorer RadialScorer
# Scored in component: ScoringSphere
# R in 8 bins of 1e-05 cm
# Phi in 1 bin of 360 deg
# Theta in 1 bin of 180 deg
# DoseToMedium ( Gy ) : Sum Standard_Deviation
0	0	0	6.172043800354004	0.0001613384514878137
1	0	0	14.47815418243408	0.000344718490526797
2	0	0	10.64666938781738	0.0001876124615106555
3	0	0	10.56714153289795	0.0001798246863462911
4	0	0	10.23177433013916	0.0001436041463307601
5	0	0	9.624361038208008	0.0001079620156145669
6	0	0	9.649365425109863	0.0001059734567968856
7	0	0	9.012205123901367	7.970428070656476e-05
