# Supplementary material for: Catalytic activity imperative for nanoparticle dose enhancement in photon and proton therapy
Source: Nat Commun. 2022 Jun 6;13:3248. doi: 10.1038/s41467-022-30982-5 (PMC9170699; doi:10.1038/s41467-022-30982-5)
Supplement: Supplementary file 4 — Source Data [file 41467_2022_30982_MOESM4_ESM.zip › data_MC_Gerkenetal/Vesicle Model/NPsInSphere_MeV/H2O/5NPs_RadialScoring_Seed2.csv]

# TOPAS Version: 3.4
# Parameter File: job2.txt
# Results for scorer RadialScorer
# Scored in component: ScoringSphere
# R in 8 bins of 1e-05 cm
# Phi in 1 bin of 360 deg
# Theta in 1 bin of 180 deg
# DoseToMedium ( Gy ) : Sum Standard_Deviation
0	0	0	8.755878448486328	0.0002342219573404913
1	0	0	13.0680570602417	0.000328097352769046
2	0	0	9.743865966796875	0.0001633158364512649
3	0	0	11.23824882507324	0.0002054834886051994
4	0	0	10.16390514373779	0.0001434503928445856
5	0	0	9.574672698974609	0.0001079158638376751
6	0	0	9.644699096679688	0.0001059499992191434
7	0	0	9.089948654174805	7.988463024298747e-05
