# Supplementary material for: Catalytic activity imperative for nanoparticle dose enhancement in photon and proton therapy
Source: Nat Commun. 2022 Jun 6;13:3248. doi: 10.1038/s41467-022-30982-5 (PMC9170699; doi:10.1038/s41467-022-30982-5)
Supplement: Supplementary file 4 — Source Data [file 41467_2022_30982_MOESM4_ESM.zip › data_MC_Gerkenetal/Vesicle Model/NPsInSphere_MeV/TiN/25NPs_RadialScoring_Seed1.csv]

# TOPAS Version: 3.4
# Parameter File: job4.txt
# Results for scorer RadialScorer
# Scored in component: ScoringSphere
# R in 8 bins of 1e-05 cm
# Phi in 1 bin of 360 deg
# Theta in 1 bin of 180 deg
# DoseToMedium ( Gy ) : Sum Standard_Deviation
0	0	0	11.58009624481201	0.0003813464889876275
1	0	0	10.79188537597656	0.0002961860786625196
2	0	0	6.909568786621094	0.0001527870391766496
3	0	0	9.773872375488281	0.0001641101673986832
4	0	0	9.308516502380371	0.0001485434880591647
5	0	0	9.127106666564941	0.0001110616770847972
6	0	0	9.431413650512695	9.979437255045597e-05
7	0	0	9.632750511169434	9.130833239483187e-05
