# Supplementary material for: Catalytic activity imperative for nanoparticle dose enhancement in photon and proton therapy
Source: Nat Commun. 2022 Jun 6;13:3248. doi: 10.1038/s41467-022-30982-5 (PMC9170699; doi:10.1038/s41467-022-30982-5)
Supplement: Supplementary file 4 — Source Data [file 41467_2022_30982_MOESM4_ESM.zip › data_MC_Gerkenetal/Vesicle Model/NPsInSphere_MeV/TiN/25NPs_RadialScoring_Seed3.csv]

# TOPAS Version: 3.4
# Parameter File: job6.txt
# Results for scorer RadialScorer
# Scored in component: ScoringSphere
# R in 8 bins of 1e-05 cm
# Phi in 1 bin of 360 deg
# Theta in 1 bin of 180 deg
# DoseToMedium ( Gy ) : Sum Standard_Deviation
0	0	0	6.687842845916748	0.0001770051675968335
1	0	0	5.024547100067139	0.0001129392349977038
2	0	0	9.978246688842773	0.0002093308186109315
3	0	0	8.142487525939941	0.0001536896841553107
4	0	0	7.918951034545898	0.0001201483380362416
5	0	0	10.71172904968262	0.0001386938835253353
6	0	0	9.399369239807129	0.0001089357038494756
7	0	0	9.188526153564453	9.839193288091664e-05
