# Supplementary material for: Catalytic activity imperative for nanoparticle dose enhancement in photon and proton therapy
Source: Nat Commun. 2022 Jun 6;13:3248. doi: 10.1038/s41467-022-30982-5 (PMC9170699; doi:10.1038/s41467-022-30982-5)
Supplement: Supplementary file 4 — Source Data [file 41467_2022_30982_MOESM4_ESM.zip › data_MC_Gerkenetal/Vesicle Model/NPsInSphere_MeV/TiN/25NPs_RadialScoring_Seed2.csv]

# TOPAS Version: 3.4
# Parameter File: job5.txt
# Results for scorer RadialScorer
# Scored in component: ScoringSphere
# R in 8 bins of 1e-05 cm
# Phi in 1 bin of 360 deg
# Theta in 1 bin of 180 deg
# DoseToMedium ( Gy ) : Sum Standard_Deviation
0	0	0	7.756143093109131	0.0002383315785760427
1	0	0	16.06770896911621	0.000456863657202031
2	0	0	9.880365371704102	0.0001644817154330198
3	0	0	10.70990467071533	0.0001840602440558616
4	0	0	10.48823547363281	0.0001513099406421075
5	0	0	9.569448471069336	0.0001083348916872526
6	0	0	9.826094627380371	0.0001072795046074082
7	0	0	9.067444801330566	7.981863686028857e-05
