# Supplementary material for: Catalytic activity imperative for nanoparticle dose enhancement in photon and proton therapy
Source: Nat Commun. 2022 Jun 6;13:3248. doi: 10.1038/s41467-022-30982-5 (PMC9170699; doi:10.1038/s41467-022-30982-5)
Supplement: Supplementary file 4 — Source Data [file 41467_2022_30982_MOESM4_ESM.zip › data_MC_Gerkenetal/Vesicle Model/NPsInSphere_MeV/TiN/102NPs_RadialScoring_Seed3.csv]

# TOPAS Version: 3.4
# Parameter File: job7.txt
# Results for scorer RadialScorer
# Scored in component: ScoringSphere
# R in 8 bins of 1e-05 cm
# Phi in 1 bin of 360 deg
# Theta in 1 bin of 180 deg
# DoseToMedium ( Gy ) : Sum Standard_Deviation
0	0	0	7.417367458343506	0.0002038271330340229
1	0	0	5.460849285125732	0.0001283613943763355
2	0	0	10.40928268432617	0.0002139736883988966
3	0	0	8.884027481079102	0.0001698635373111703
4	0	0	7.994113922119141	0.0001202271976793601
5	0	0	10.72708415985107	0.00013870598515721
6	0	0	9.372524261474609	0.0001088756240221805
7	0	0	9.157722473144531	9.832215810822028e-05
