# Supplementary material for: Catalytic activity imperative for nanoparticle dose enhancement in photon and proton therapy
Source: Nat Commun. 2022 Jun 6;13:3248. doi: 10.1038/s41467-022-30982-5 (PMC9170699; doi:10.1038/s41467-022-30982-5)
Supplement: Supplementary file 4 — Source Data [file 41467_2022_30982_MOESM4_ESM.zip › data_MC_Gerkenetal/Vesicle Model/NPsInSphere_MeV/TiN/102NPs_RadialScoring_Seed2.csv]

# TOPAS Version: 3.4
# Parameter File: job8.txt
# Results for scorer RadialScorer
# Scored in component: ScoringSphere
# R in 8 bins of 1e-05 cm
# Phi in 1 bin of 360 deg
# Theta in 1 bin of 180 deg
# DoseToMedium ( Gy ) : Sum Standard_Deviation
0	0	0	5.956981182098389	0.0001514271448955063
1	0	0	13.38232612609863	0.0003324312643557692
2	0	0	9.53484058380127	0.0001581523674165563
3	0	0	10.14713001251221	0.0001716707129799956
4	0	0	10.77574443817139	0.0001554357560367281
5	0	0	9.590411186218262	0.0001085611740479978
6	0	0	9.684955596923828	0.0001061237566524337
7	0	0	9.082035064697266	7.977411387066638e-05
