# Supplementary material for: Catalytic activity imperative for nanoparticle dose enhancement in photon and proton therapy
Source: Nat Commun. 2022 Jun 6;13:3248. doi: 10.1038/s41467-022-30982-5 (PMC9170699; doi:10.1038/s41467-022-30982-5)
Supplement: Supplementary file 4 — Source Data [file 41467_2022_30982_MOESM4_ESM.zip › data_MC_Gerkenetal/Vesicle Model/NPsInSphere_MeV/TiN/102NPs_RadialScoring_Seed1.csv]

# TOPAS Version: 3.4
# Parameter File: job9.txt
# Results for scorer RadialScorer
# Scored in component: ScoringSphere
# R in 8 bins of 1e-05 cm
# Phi in 1 bin of 360 deg
# Theta in 1 bin of 180 deg
# DoseToMedium ( Gy ) : Sum Standard_Deviation
0	0	0	10.75009822845459	0.0003441826376116295
1	0	0	11.0514440536499	0.0002969556163390946
2	0	0	6.944156646728516	0.0001530446577499574
3	0	0	10.64653968811035	0.0001784773633809182
4	0	0	9.147863388061523	0.0001481123245382218
5	0	0	9.236031532287598	0.0001116933214255854
6	0	0	9.28336238861084	9.912513355772526e-05
7	0	0	9.554756164550781	9.102460987015962e-05
