# Supplementary material for: Catalytic activity imperative for nanoparticle dose enhancement in photon and proton therapy
Source: Nat Commun. 2022 Jun 6;13:3248. doi: 10.1038/s41467-022-30982-5 (PMC9170699; doi:10.1038/s41467-022-30982-5)
Supplement: Supplementary file 4 — Source Data [file 41467_2022_30982_MOESM4_ESM.zip › data_MC_Gerkenetal/Vesicle Model/NPsInSphere_MeV/TiN/166NPs_RadialScoring_Seed1.csv]

# TOPAS Version: 3.4
# Parameter File: job12.txt
# Results for scorer RadialScorer
# Scored in component: ScoringSphere
# R in 8 bins of 1e-05 cm
# Phi in 1 bin of 360 deg
# Theta in 1 bin of 180 deg
# DoseToMedium ( Gy ) : Sum Standard_Deviation
0	0	0	10.74120998382568	0.0003420941192622947
1	0	0	11.01953411102295	0.0002967670702408096
2	0	0	6.966517448425293	0.0001531210575682783
3	0	0	10.10275554656982	0.0001658221336203841
4	0	0	9.03974723815918	0.0001475990541074822
5	0	0	9.220579147338867	0.0001112679633762732
6	0	0	9.190882682800293	9.889586907901231e-05
7	0	0	9.677391052246094	9.164229386778167e-05
