# Supplementary material for: Catalytic activity imperative for nanoparticle dose enhancement in photon and proton therapy
Source: Nat Commun. 2022 Jun 6;13:3248. doi: 10.1038/s41467-022-30982-5 (PMC9170699; doi:10.1038/s41467-022-30982-5)
Supplement: Supplementary file 4 — Source Data [file 41467_2022_30982_MOESM4_ESM.zip › data_MC_Gerkenetal/Vesicle Model/NPsInSphere_MeV/TiN/5NPs_RadialScoring_Seed3.csv]

# TOPAS Version: 3.4
# Parameter File: job3.txt
# Results for scorer RadialScorer
# Scored in component: ScoringSphere
# R in 8 bins of 1e-05 cm
# Phi in 1 bin of 360 deg
# Theta in 1 bin of 180 deg
# DoseToMedium ( Gy ) : Sum Standard_Deviation
0	0	0	6.606113910675049	0.0001773598490594986
1	0	0	5.088479995727539	0.0001155198067194817
2	0	0	10.01224994659424	0.0002094308450788319
3	0	0	8.175687789916992	0.0001538195356915855
4	0	0	7.909461975097656	0.0001201424632430301
5	0	0	10.65393733978271	0.0001386409975979456
6	0	0	9.411525726318359	0.0001089362542744943
7	0	0	9.202909469604492	9.839776027748978e-05
