# Supplementary material for: Catalytic activity imperative for nanoparticle dose enhancement in photon and proton therapy
Source: Nat Commun. 2022 Jun 6;13:3248. doi: 10.1038/s41467-022-30982-5 (PMC9170699; doi:10.1038/s41467-022-30982-5)
Supplement: Supplementary file 4 — Source Data [file 41467_2022_30982_MOESM4_ESM.zip › data_MC_Gerkenetal/Vesicle Model/NPsInSphere_MeV/TiN/166NPs_RadialScoring_Seed3.csv]

# TOPAS Version: 3.4
# Parameter File: job11.txt
# Results for scorer RadialScorer
# Scored in component: ScoringSphere
# R in 8 bins of 1e-05 cm
# Phi in 1 bin of 360 deg
# Theta in 1 bin of 180 deg
# DoseToMedium ( Gy ) : Sum Standard_Deviation
0	0	0	6.376765727996826	0.0001759910341713092
1	0	0	5.217081069946289	0.0001216184136526678
2	0	0	9.883650779724121	0.000208125953431721
3	0	0	8.115371704101562	0.0001536226783673335
4	0	0	7.979102611541748	0.0001202283146494638
5	0	0	10.70819664001465	0.0001386937319092983
6	0	0	9.361445426940918	0.0001088890127489787
7	0	0	9.191061019897461	9.838378422307187e-05
