# Supplementary material for: Catalytic activity imperative for nanoparticle dose enhancement in photon and proton therapy
Source: Nat Commun. 2022 Jun 6;13:3248. doi: 10.1038/s41467-022-30982-5 (PMC9170699; doi:10.1038/s41467-022-30982-5)
Supplement: Supplementary file 4 — Source Data [file 41467_2022_30982_MOESM4_ESM.zip › data_MC_Gerkenetal/Vesicle Model/NPsInSphere_MeV/TiN/166NPs_RadialScoring_Seed2.csv]

# TOPAS Version: 3.4
# Parameter File: job10.txt
# Results for scorer RadialScorer
# Scored in component: ScoringSphere
# R in 8 bins of 1e-05 cm
# Phi in 1 bin of 360 deg
# Theta in 1 bin of 180 deg
# DoseToMedium ( Gy ) : Sum Standard_Deviation
0	0	0	6.944201946258545	0.0001882317539225372
1	0	0	14.92996597290039	0.0003498185587183875
2	0	0	11.20809173583984	0.0002216608679741248
3	0	0	10.19677257537842	0.0001716162896068212
4	0	0	10.14419555664062	0.0001435375578459141
5	0	0	9.485440254211426	0.0001075638445862386
6	0	0	9.549495697021484	0.0001054777364545086
7	0	0	9.114042282104492	8.015759228298166e-05
