# Supplementary material for: Catalytic activity imperative for nanoparticle dose enhancement in photon and proton therapy
Source: Nat Commun. 2022 Jun 6;13:3248. doi: 10.1038/s41467-022-30982-5 (PMC9170699; doi:10.1038/s41467-022-30982-5)
Supplement: Supplementary file 4 — Source Data [file 41467_2022_30982_MOESM4_ESM.zip › data_MC_Gerkenetal/Vesicle Model/NPsInSphere_MeV/TiN/5NPs_RadialScoring_Seed2.csv]

# TOPAS Version: 3.4
# Parameter File: job2.txt
# Results for scorer RadialScorer
# Scored in component: ScoringSphere
# R in 8 bins of 1e-05 cm
# Phi in 1 bin of 360 deg
# Theta in 1 bin of 180 deg
# DoseToMedium ( Gy ) : Sum Standard_Deviation
0	0	0	9.234818458557129	0.0002616560770026544
1	0	0	13.75731658935547	0.0003410340808835421
2	0	0	9.690343856811523	0.0001621506683477163
3	0	0	10.91565990447998	0.0001896274330735456
4	0	0	10.22673416137695	0.000143773588981754
5	0	0	9.548309326171875	0.0001078858176856903
6	0	0	9.64532470703125	0.00010595285228217
7	0	0	9.066043853759766	7.981744720842303e-05
