# Supplementary material for: Catalytic activity imperative for nanoparticle dose enhancement in photon and proton therapy
Source: Nat Commun. 2022 Jun 6;13:3248. doi: 10.1038/s41467-022-30982-5 (PMC9170699; doi:10.1038/s41467-022-30982-5)
Supplement: Supplementary file 4 — Source Data [file 41467_2022_30982_MOESM4_ESM.zip › data_MC_Gerkenetal/Vesicle Model/NPsInSphere_MeV/WO3/25NPs_RadialScoring_Seed1.csv]

# TOPAS Version: 3.4
# Parameter File: job4.txt
# Results for scorer RadialScorer
# Scored in component: ScoringSphere
# R in 8 bins of 1e-05 cm
# Phi in 1 bin of 360 deg
# Theta in 1 bin of 180 deg
# DoseToMedium ( Gy ) : Sum Standard_Deviation
0	0	0	11.46010780334473	0.0003810111101525506
1	0	0	9.424289703369141	0.0002534040780754214
2	0	0	6.953413009643555	0.0001530261742964688
3	0	0	9.772696495056152	0.0001641011561306437
4	0	0	9.292241096496582	0.0001485475762557005
5	0	0	9.091879844665527	0.0001110108556583856
6	0	0	9.445575714111328	9.981362119849848e-05
7	0	0	9.626006126403809	9.1299005347075e-05
