# Supplementary material for: Catalytic activity imperative for nanoparticle dose enhancement in photon and proton therapy
Source: Nat Commun. 2022 Jun 6;13:3248. doi: 10.1038/s41467-022-30982-5 (PMC9170699; doi:10.1038/s41467-022-30982-5)
Supplement: Supplementary file 4 — Source Data [file 41467_2022_30982_MOESM4_ESM.zip › data_MC_Gerkenetal/Vesicle Model/NPsInSphere_MeV/WO3/25NPs_RadialScoring_Seed3.csv]

# TOPAS Version: 3.4
# Parameter File: job6.txt
# Results for scorer RadialScorer
# Scored in component: ScoringSphere
# R in 8 bins of 1e-05 cm
# Phi in 1 bin of 360 deg
# Theta in 1 bin of 180 deg
# DoseToMedium ( Gy ) : Sum Standard_Deviation
0	0	0	6.652129173278809	0.0001769691406768271
1	0	0	5.0386643409729	0.000112948059748883
2	0	0	9.518680572509766	0.0002042238560386087
3	0	0	8.173273086547852	0.0001537184875273409
4	0	0	7.929462909698486	0.0001201535875328213
5	0	0	10.68697834014893	0.0001386967539418994
6	0	0	9.405735015869141	0.0001089404917807531
7	0	0	9.220831871032715	9.844446580164176e-05
