# Supplementary material for: Catalytic activity imperative for nanoparticle dose enhancement in photon and proton therapy
Source: Nat Commun. 2022 Jun 6;13:3248. doi: 10.1038/s41467-022-30982-5 (PMC9170699; doi:10.1038/s41467-022-30982-5)
Supplement: Supplementary file 4 — Source Data [file 41467_2022_30982_MOESM4_ESM.zip › data_MC_Gerkenetal/Vesicle Model/NPsInSphere_MeV/WO3/25NPs_RadialScoring_Seed2.csv]

# TOPAS Version: 3.4
# Parameter File: job5.txt
# Results for scorer RadialScorer
# Scored in component: ScoringSphere
# R in 8 bins of 1e-05 cm
# Phi in 1 bin of 360 deg
# Theta in 1 bin of 180 deg
# DoseToMedium ( Gy ) : Sum Standard_Deviation
0	0	0	6.00383472442627	0.0001524484731199857
1	0	0	14.98342227935791	0.0003651038223820493
2	0	0	10.36621475219727	0.00017950292422356
3	0	0	10.39586067199707	0.0001746228697366275
4	0	0	10.02499198913574	0.0001432082022148948
5	0	0	9.553449630737305	0.0001079998650806215
6	0	0	9.61561107635498	0.0001059536026437915
7	0	0	9.09968376159668	7.988471200073346e-05
