# Supplementary material for: Catalytic activity imperative for nanoparticle dose enhancement in photon and proton therapy
Source: Nat Commun. 2022 Jun 6;13:3248. doi: 10.1038/s41467-022-30982-5 (PMC9170699; doi:10.1038/s41467-022-30982-5)
Supplement: Supplementary file 4 — Source Data [file 41467_2022_30982_MOESM4_ESM.zip › data_MC_Gerkenetal/Vesicle Model/NPsInSphere_MeV/WO3/102NPs_RadialScoring_Seed3.csv]

# TOPAS Version: 3.4
# Parameter File: job7.txt
# Results for scorer RadialScorer
# Scored in component: ScoringSphere
# R in 8 bins of 1e-05 cm
# Phi in 1 bin of 360 deg
# Theta in 1 bin of 180 deg
# DoseToMedium ( Gy ) : Sum Standard_Deviation
0	0	0	6.949470996856689	0.0001833014276054687
1	0	0	5.889629364013672	0.0001279378661603617
2	0	0	10.070876121521	0.0002095556464131872
3	0	0	8.214752197265625	0.0001544490462277671
4	0	0	8.141579627990723	0.0001217113992466558
5	0	0	10.77869129180908	0.000139332524574128
6	0	0	9.481022834777832	0.0001093809010114394
7	0	0	9.549123764038086	0.0001034707871336567
