# Supplementary material for: Catalytic activity imperative for nanoparticle dose enhancement in photon and proton therapy
Source: Nat Commun. 2022 Jun 6;13:3248. doi: 10.1038/s41467-022-30982-5 (PMC9170699; doi:10.1038/s41467-022-30982-5)
Supplement: Supplementary file 4 — Source Data [file 41467_2022_30982_MOESM4_ESM.zip › data_MC_Gerkenetal/Vesicle Model/NPsInSphere_MeV/WO3/102NPs_RadialScoring_Seed2.csv]

# TOPAS Version: 3.4
# Parameter File: job8.txt
# Results for scorer RadialScorer
# Scored in component: ScoringSphere
# R in 8 bins of 1e-05 cm
# Phi in 1 bin of 360 deg
# Theta in 1 bin of 180 deg
# DoseToMedium ( Gy ) : Sum Standard_Deviation
0	0	0	8.894586563110352	0.0003233624679636748
1	0	0	14.75346946716309	0.0003519925367218958
2	0	0	11.04733180999756	0.0002116327923280363
3	0	0	10.12848663330078	0.0001715727603459726
4	0	0	10.15749454498291	0.0001438767785075098
5	0	0	10.05577754974365	0.0001251646382288566
6	0	0	9.937467575073242	0.0001102053614632366
7	0	0	9.092197418212891	7.987840651865404e-05
