# Supplementary material for: Catalytic activity imperative for nanoparticle dose enhancement in photon and proton therapy
Source: Nat Commun. 2022 Jun 6;13:3248. doi: 10.1038/s41467-022-30982-5 (PMC9170699; doi:10.1038/s41467-022-30982-5)
Supplement: Supplementary file 4 — Source Data [file 41467_2022_30982_MOESM4_ESM.zip › data_MC_Gerkenetal/Vesicle Model/NPsInSphere_MeV/WO3/102NPs_RadialScoring_Seed1.csv]

# TOPAS Version: 3.4
# Parameter File: job9.txt
# Results for scorer RadialScorer
# Scored in component: ScoringSphere
# R in 8 bins of 1e-05 cm
# Phi in 1 bin of 360 deg
# Theta in 1 bin of 180 deg
# DoseToMedium ( Gy ) : Sum Standard_Deviation
0	0	0	13.474440574646	0.0004996032379883622
1	0	0	9.494326591491699	0.0002534518056800304
2	0	0	7.083050727844238	0.0001533237093455035
3	0	0	10.62967300415039	0.0001784816430408191
4	0	0	9.353199005126953	0.0001497546326687589
5	0	0	9.254237174987793	0.0001117142863000047
6	0	0	9.22669506072998	9.894359039644922e-05
7	0	0	9.546297073364258	9.102184308089139e-05
