# Supplementary material for: Catalytic activity imperative for nanoparticle dose enhancement in photon and proton therapy
Source: Nat Commun. 2022 Jun 6;13:3248. doi: 10.1038/s41467-022-30982-5 (PMC9170699; doi:10.1038/s41467-022-30982-5)
Supplement: Supplementary file 4 — Source Data [file 41467_2022_30982_MOESM4_ESM.zip › data_MC_Gerkenetal/Vesicle Model/NPsInSphere_MeV/WO3/166NPs_RadialScoring_Seed1.csv]

# TOPAS Version: 3.4
# Parameter File: job12.txt
# Results for scorer RadialScorer
# Scored in component: ScoringSphere
# R in 8 bins of 1e-05 cm
# Phi in 1 bin of 360 deg
# Theta in 1 bin of 180 deg
# DoseToMedium ( Gy ) : Sum Standard_Deviation
0	0	0	10.79974269866943	0.0003443455504402671
1	0	0	10.92668342590332	0.0002964663797472112
2	0	0	7.283907413482666	0.0001568345865664119
3	0	0	10.1726188659668	0.00016671397720973
4	0	0	9.252020835876465	0.0001492773867425661
5	0	0	9.246421813964844	0.0001112944480358198
6	0	0	9.406586647033691	9.969306101015202e-05
7	0	0	9.569546699523926	9.103434614305532e-05
