# Supplementary material for: Catalytic activity imperative for nanoparticle dose enhancement in photon and proton therapy
Source: Nat Commun. 2022 Jun 6;13:3248. doi: 10.1038/s41467-022-30982-5 (PMC9170699; doi:10.1038/s41467-022-30982-5)
Supplement: Supplementary file 4 — Source Data [file 41467_2022_30982_MOESM4_ESM.zip › data_MC_Gerkenetal/Vesicle Model/NPsInSphere_MeV/WO3/5NPs_RadialScoring_Seed3.csv]

# TOPAS Version: 3.4
# Parameter File: job3.txt
# Results for scorer RadialScorer
# Scored in component: ScoringSphere
# R in 8 bins of 1e-05 cm
# Phi in 1 bin of 360 deg
# Theta in 1 bin of 180 deg
# DoseToMedium ( Gy ) : Sum Standard_Deviation
0	0	0	6.606113910675049	0.0001773598496171516
1	0	0	5.088479995727539	0.000115519801434411
2	0	0	10.01224994659424	0.0002094308477942313
3	0	0	8.20916748046875	0.000153855979186122
4	0	0	7.901922225952148	0.0001201400963608419
5	0	0	10.67837715148926	0.0001386691162573241
6	0	0	9.423995971679688	0.0001089460291547547
7	0	0	9.210165977478027	9.840304705938745e-05
