# Supplementary material for: Catalytic activity imperative for nanoparticle dose enhancement in photon and proton therapy
Source: Nat Commun. 2022 Jun 6;13:3248. doi: 10.1038/s41467-022-30982-5 (PMC9170699; doi:10.1038/s41467-022-30982-5)
Supplement: Supplementary file 4 — Source Data [file 41467_2022_30982_MOESM4_ESM.zip › data_MC_Gerkenetal/Vesicle Model/NPsInSphere_MeV/WO3/166NPs_RadialScoring_Seed3.csv]

# TOPAS Version: 3.4
# Parameter File: job11.txt
# Results for scorer RadialScorer
# Scored in component: ScoringSphere
# R in 8 bins of 1e-05 cm
# Phi in 1 bin of 360 deg
# Theta in 1 bin of 180 deg
# DoseToMedium ( Gy ) : Sum Standard_Deviation
0	0	0	6.959096431732178	0.0001812827188162918
1	0	0	5.323588371276855	0.0001221529483910511
2	0	0	10.11736392974854	0.0002106768029163905
3	0	0	8.127616882324219	0.0001538448647304582
4	0	0	7.983153343200684	0.0001203433908374139
5	0	0	10.66659641265869	0.0001386661076662691
6	0	0	9.389386177062988	0.00010890520902997
7	0	0	9.185293197631836	9.838398870675836e-05
