# Supplementary material for: Catalytic activity imperative for nanoparticle dose enhancement in photon and proton therapy
Source: Nat Commun. 2022 Jun 6;13:3248. doi: 10.1038/s41467-022-30982-5 (PMC9170699; doi:10.1038/s41467-022-30982-5)
Supplement: Supplementary file 4 — Source Data [file 41467_2022_30982_MOESM4_ESM.zip › data_MC_Gerkenetal/Vesicle Model/NPsInSphere_MeV/WO3/166NPs_RadialScoring_Seed2.csv]

# TOPAS Version: 3.4
# Parameter File: job10.txt
# Results for scorer RadialScorer
# Scored in component: ScoringSphere
# R in 8 bins of 1e-05 cm
# Phi in 1 bin of 360 deg
# Theta in 1 bin of 180 deg
# DoseToMedium ( Gy ) : Sum Standard_Deviation
0	0	0	8.668041229248047	0.0003204497352125721
1	0	0	13.58664894104004	0.000328743325268952
2	0	0	11.00130939483643	0.0002112662020958849
3	0	0	10.19751739501953	0.0001729414982686199
4	0	0	10.50395202636719	0.0001511728901414944
5	0	0	9.595105171203613	0.0001079313956375942
6	0	0	10.2075891494751	0.0001197460593608035
7	0	0	9.027880668640137	7.966555281246737e-05
