# Supplementary material for: Catalytic activity imperative for nanoparticle dose enhancement in photon and proton therapy
Source: Nat Commun. 2022 Jun 6;13:3248. doi: 10.1038/s41467-022-30982-5 (PMC9170699; doi:10.1038/s41467-022-30982-5)
Supplement: Supplementary file 4 — Source Data [file 41467_2022_30982_MOESM4_ESM.zip › data_MC_Gerkenetal/Vesicle Model/NPsInSphere_MeV/WO3/5NPs_RadialScoring_Seed2.csv]

# TOPAS Version: 3.4
# Parameter File: job2.txt
# Results for scorer RadialScorer
# Scored in component: ScoringSphere
# R in 8 bins of 1e-05 cm
# Phi in 1 bin of 360 deg
# Theta in 1 bin of 180 deg
# DoseToMedium ( Gy ) : Sum Standard_Deviation
0	0	0	8.034267425537109	0.0002074280405694586
1	0	0	14.31912231445312	0.0003611762926343067
2	0	0	10.15062141418457	0.0001788608413821075
3	0	0	10.43984889984131	0.0001746908130835284
4	0	0	10.13694286346436	0.0001433959106185194
5	0	0	9.56824779510498	0.000107902911595464
6	0	0	9.638463020324707	0.0001059481689547172
7	0	0	9.094083786010742	7.987042967262028e-05
