# Supplementary material for: Catalytic activity imperative for nanoparticle dose enhancement in photon and proton therapy
Source: Nat Commun. 2022 Jun 6;13:3248. doi: 10.1038/s41467-022-30982-5 (PMC9170699; doi:10.1038/s41467-022-30982-5)
Supplement: Supplementary file 4 — Source Data [file 41467_2022_30982_MOESM4_ESM.zip › data_MC_Gerkenetal/Vesicle Model/NPsInSphere_MeV/TiO2/25NPs_RadialScoring_Seed1.csv]

# TOPAS Version: 3.4
# Parameter File: job4.txt
# Results for scorer RadialScorer
# Scored in component: ScoringSphere
# R in 8 bins of 1e-05 cm
# Phi in 1 bin of 360 deg
# Theta in 1 bin of 180 deg
# DoseToMedium ( Gy ) : Sum Standard_Deviation
0	0	0	12.18620491027832	0.0003841908516338992
1	0	0	10.78193378448486	0.0002961314142621897
2	0	0	6.982731819152832	0.0001530605641978883
3	0	0	9.769669532775879	0.0001640992331656562
4	0	0	9.265817642211914	0.0001485303909946475
5	0	0	9.090738296508789	0.0001110103195428789
6	0	0	9.36772346496582	9.959884549014238e-05
7	0	0	9.64470386505127	9.133211441913732e-05
