# Supplementary material for: Catalytic activity imperative for nanoparticle dose enhancement in photon and proton therapy
Source: Nat Commun. 2022 Jun 6;13:3248. doi: 10.1038/s41467-022-30982-5 (PMC9170699; doi:10.1038/s41467-022-30982-5)
Supplement: Supplementary file 4 — Source Data [file 41467_2022_30982_MOESM4_ESM.zip › data_MC_Gerkenetal/Vesicle Model/NPsInSphere_MeV/TiO2/25NPs_RadialScoring_Seed3.csv]

# TOPAS Version: 3.4
# Parameter File: job6.txt
# Results for scorer RadialScorer
# Scored in component: ScoringSphere
# R in 8 bins of 1e-05 cm
# Phi in 1 bin of 360 deg
# Theta in 1 bin of 180 deg
# DoseToMedium ( Gy ) : Sum Standard_Deviation
0	0	0	6.687842845916748	0.000177005178260289
1	0	0	5.024547100067139	0.0001129392400499428
2	0	0	9.978246688842773	0.000209330797514308
3	0	0	8.154695510864258	0.0001536985008007888
4	0	0	7.910784721374512	0.0001201455624659167
5	0	0	10.69048404693604	0.0001386734791851042
6	0	0	9.417502403259277	0.0001089507958173544
7	0	0	9.193558692932129	9.839288023212943e-05
