# Supplementary material for: Catalytic activity imperative for nanoparticle dose enhancement in photon and proton therapy
Source: Nat Commun. 2022 Jun 6;13:3248. doi: 10.1038/s41467-022-30982-5 (PMC9170699; doi:10.1038/s41467-022-30982-5)
Supplement: Supplementary file 4 — Source Data [file 41467_2022_30982_MOESM4_ESM.zip › data_MC_Gerkenetal/Vesicle Model/NPsInSphere_MeV/TiO2/25NPs_RadialScoring_Seed2.csv]

# TOPAS Version: 3.4
# Parameter File: job5.txt
# Results for scorer RadialScorer
# Scored in component: ScoringSphere
# R in 8 bins of 1e-05 cm
# Phi in 1 bin of 360 deg
# Theta in 1 bin of 180 deg
# DoseToMedium ( Gy ) : Sum Standard_Deviation
0	0	0	6.464171409606934	0.0001608024167835798
1	0	0	13.11593437194824	0.0003274616162835785
2	0	0	9.746832847595215	0.0001598515114352741
3	0	0	10.41201686859131	0.0001753092337643397
4	0	0	10.62661933898926	0.0001564124310354794
5	0	0	9.617904663085938	0.0001084257530226899
6	0	0	9.663495063781738	0.0001060044785497996
7	0	0	9.07191276550293	7.981925898585853e-05
