# Supplementary material for: Catalytic activity imperative for nanoparticle dose enhancement in photon and proton therapy
Source: Nat Commun. 2022 Jun 6;13:3248. doi: 10.1038/s41467-022-30982-5 (PMC9170699; doi:10.1038/s41467-022-30982-5)
Supplement: Supplementary file 4 — Source Data [file 41467_2022_30982_MOESM4_ESM.zip › data_MC_Gerkenetal/Vesicle Model/NPsInSphere_MeV/TiO2/102NPs_RadialScoring_Seed3.csv]

# TOPAS Version: 3.4
# Parameter File: job7.txt
# Results for scorer RadialScorer
# Scored in component: ScoringSphere
# R in 8 bins of 1e-05 cm
# Phi in 1 bin of 360 deg
# Theta in 1 bin of 180 deg
# DoseToMedium ( Gy ) : Sum Standard_Deviation
0	0	0	7.031025409698486	0.0001857129703169674
1	0	0	5.497476100921631	0.0001296254270599866
2	0	0	10.21119499206543	0.0002121331943128599
3	0	0	8.990681648254395	0.0001758319497190679
4	0	0	7.957924365997314	0.0001202366740108747
5	0	0	10.68404388427734	0.0001386670554569804
6	0	0	9.367629051208496	0.0001088674593810548
7	0	0	9.224292755126953	9.842337044917388e-05
