# Supplementary material for: Catalytic activity imperative for nanoparticle dose enhancement in photon and proton therapy
Source: Nat Commun. 2022 Jun 6;13:3248. doi: 10.1038/s41467-022-30982-5 (PMC9170699; doi:10.1038/s41467-022-30982-5)
Supplement: Supplementary file 4 — Source Data [file 41467_2022_30982_MOESM4_ESM.zip › data_MC_Gerkenetal/Vesicle Model/NPsInSphere_MeV/TiO2/102NPs_RadialScoring_Seed2.csv]

# TOPAS Version: 3.4
# Parameter File: job8.txt
# Results for scorer RadialScorer
# Scored in component: ScoringSphere
# R in 8 bins of 1e-05 cm
# Phi in 1 bin of 360 deg
# Theta in 1 bin of 180 deg
# DoseToMedium ( Gy ) : Sum Standard_Deviation
0	0	0	8.3919677734375	0.0002747644068573583
1	0	0	16.53431701660156	0.000500776079727355
2	0	0	10.34750175476074	0.0001878044635736237
3	0	0	10.00110530853271	0.0001710293506782363
4	0	0	10.22855186462402	0.0001436803027736167
5	0	0	9.491817474365234	0.0001078151389847913
6	0	0	9.682431221008301	0.0001061394610001666
7	0	0	9.218475341796875	8.155459819206393e-05
