# Supplementary material for: Catalytic activity imperative for nanoparticle dose enhancement in photon and proton therapy
Source: Nat Commun. 2022 Jun 6;13:3248. doi: 10.1038/s41467-022-30982-5 (PMC9170699; doi:10.1038/s41467-022-30982-5)
Supplement: Supplementary file 4 — Source Data [file 41467_2022_30982_MOESM4_ESM.zip › data_MC_Gerkenetal/Vesicle Model/NPsInSphere_MeV/TiO2/102NPs_RadialScoring_Seed1.csv]

# TOPAS Version: 3.4
# Parameter File: job9.txt
# Results for scorer RadialScorer
# Scored in component: ScoringSphere
# R in 8 bins of 1e-05 cm
# Phi in 1 bin of 360 deg
# Theta in 1 bin of 180 deg
# DoseToMedium ( Gy ) : Sum Standard_Deviation
0	0	0	10.57142543792725	0.0003421345292836299
1	0	0	10.99863910675049	0.0002967162927278519
2	0	0	7.029049396514893	0.0001532929658336282
3	0	0	10.68432712554932	0.0001785170065710335
4	0	0	9.14210033416748	0.000148105629184919
5	0	0	9.105298042297363	0.0001110264909484757
6	0	0	9.363583564758301	9.95655873725413e-05
7	0	0	9.560944557189941	9.10399401214667e-05
