# Supplementary material for: Catalytic activity imperative for nanoparticle dose enhancement in photon and proton therapy
Source: Nat Commun. 2022 Jun 6;13:3248. doi: 10.1038/s41467-022-30982-5 (PMC9170699; doi:10.1038/s41467-022-30982-5)
Supplement: Supplementary file 4 — Source Data [file 41467_2022_30982_MOESM4_ESM.zip › data_MC_Gerkenetal/Vesicle Model/NPsInSphere_MeV/TiO2/166NPs_RadialScoring_Seed1.csv]

# TOPAS Version: 3.4
# Parameter File: job12.txt
# Results for scorer RadialScorer
# Scored in component: ScoringSphere
# R in 8 bins of 1e-05 cm
# Phi in 1 bin of 360 deg
# Theta in 1 bin of 180 deg
# DoseToMedium ( Gy ) : Sum Standard_Deviation
0	0	0	11.05497550964355	0.0003432337277335919
1	0	0	12.437819480896	0.0003333288283220669
2	0	0	6.901414394378662	0.0001531175270111232
3	0	0	9.819952011108398	0.0001642126731307675
4	0	0	9.341062545776367	0.0001489214480216466
5	0	0	9.221190452575684	0.0001112661664534633
6	0	0	9.211508750915527	9.891731701248301e-05
7	0	0	9.633102416992188	9.154340828375061e-05
