# Supplementary material for: Catalytic activity imperative for nanoparticle dose enhancement in photon and proton therapy
Source: Nat Commun. 2022 Jun 6;13:3248. doi: 10.1038/s41467-022-30982-5 (PMC9170699; doi:10.1038/s41467-022-30982-5)
Supplement: Supplementary file 4 — Source Data [file 41467_2022_30982_MOESM4_ESM.zip › data_MC_Gerkenetal/Vesicle Model/NPsInSphere_MeV/TiO2/5NPs_RadialScoring_Seed1.csv]

# TOPAS Version: 3.4
# Parameter File: job1.txt
# Results for scorer RadialScorer
# Scored in component: ScoringSphere
# R in 8 bins of 1e-05 cm
# Phi in 1 bin of 360 deg
# Theta in 1 bin of 180 deg
# DoseToMedium ( Gy ) : Sum Standard_Deviation
0	0	0	11.72053146362305	0.0003817342861650367
1	0	0	10.78593063354492	0.0002961686564934345
2	0	0	6.98259162902832	0.0001533021450259888
3	0	0	9.789532661437988	0.0001641901953429602
4	0	0	9.209715843200684	0.0001484056802016527
5	0	0	9.12395191192627	0.0001110423424166913
6	0	0	9.452166557312012	9.980217632618311e-05
7	0	0	9.629302024841309	9.129993708638556e-05
