# Supplementary material for: Catalytic activity imperative for nanoparticle dose enhancement in photon and proton therapy
Source: Nat Commun. 2022 Jun 6;13:3248. doi: 10.1038/s41467-022-30982-5 (PMC9170699; doi:10.1038/s41467-022-30982-5)
Supplement: Supplementary file 4 — Source Data [file 41467_2022_30982_MOESM4_ESM.zip › data_MC_Gerkenetal/Vesicle Model/NPsInSphere_MeV/TiO2/5NPs_RadialScoring_Seed3.csv]

# TOPAS Version: 3.4
# Parameter File: job3.txt
# Results for scorer RadialScorer
# Scored in component: ScoringSphere
# R in 8 bins of 1e-05 cm
# Phi in 1 bin of 360 deg
# Theta in 1 bin of 180 deg
# DoseToMedium ( Gy ) : Sum Standard_Deviation
0	0	0	6.606113910675049	0.0001773598514186159
1	0	0	5.088479995727539	0.0001155197979192106
2	0	0	10.01224994659424	0.0002094308536073806
3	0	0	8.20916748046875	0.0001538559803750595
4	0	0	7.915084838867188	0.0001201473070668452
5	0	0	10.64146137237549	0.0001386100248171683
6	0	0	9.418414115905762	0.0001089445982719081
7	0	0	9.221395492553711	9.844330737812436e-05
