# Supplementary material for: Catalytic activity imperative for nanoparticle dose enhancement in photon and proton therapy
Source: Nat Commun. 2022 Jun 6;13:3248. doi: 10.1038/s41467-022-30982-5 (PMC9170699; doi:10.1038/s41467-022-30982-5)
Supplement: Supplementary file 4 — Source Data [file 41467_2022_30982_MOESM4_ESM.zip › data_MC_Gerkenetal/Vesicle Model/NPsInSphere_MeV/TiO2/166NPs_RadialScoring_Seed3.csv]

# TOPAS Version: 3.4
# Parameter File: job11.txt
# Results for scorer RadialScorer
# Scored in component: ScoringSphere
# R in 8 bins of 1e-05 cm
# Phi in 1 bin of 360 deg
# Theta in 1 bin of 180 deg
# DoseToMedium ( Gy ) : Sum Standard_Deviation
0	0	0	6.419468402862549	0.0001761258656525817
1	0	0	5.254838943481445	0.0001147311364800234
2	0	0	10.05994606018066	0.000210502735567115
3	0	0	8.126744270324707	0.0001539042536988226
4	0	0	7.983935356140137	0.0001203489755383422
5	0	0	10.69196319580078	0.0001386344532245906
6	0	0	9.352370262145996	0.0001088913618298422
7	0	0	9.222293853759766	9.843595560646337e-05
