# Supplementary material for: Catalytic activity imperative for nanoparticle dose enhancement in photon and proton therapy
Source: Nat Commun. 2022 Jun 6;13:3248. doi: 10.1038/s41467-022-30982-5 (PMC9170699; doi:10.1038/s41467-022-30982-5)
Supplement: Supplementary file 4 — Source Data [file 41467_2022_30982_MOESM4_ESM.zip › data_MC_Gerkenetal/Vesicle Model/NPsInSphere_MeV/TiO2/166NPs_RadialScoring_Seed2.csv]

# TOPAS Version: 3.4
# Parameter File: job10.txt
# Results for scorer RadialScorer
# Scored in component: ScoringSphere
# R in 8 bins of 1e-05 cm
# Phi in 1 bin of 360 deg
# Theta in 1 bin of 180 deg
# DoseToMedium ( Gy ) : Sum Standard_Deviation
0	0	0	6.238794803619385	0.0001634861007011605
1	0	0	13.55756187438965	0.000332205193943623
2	0	0	10.02494430541992	0.0001662295219342204
3	0	0	10.74251270294189	0.0001834478630287119
4	0	0	11.03359317779541	0.0001660473477823573
5	0	0	9.971291542053223	0.0001129492497290307
6	0	0	9.670927047729492	0.0001060107189178317
7	0	0	9.025429725646973	7.962396985705115e-05
