# Supplementary material for: Catalytic activity imperative for nanoparticle dose enhancement in photon and proton therapy
Source: Nat Commun. 2022 Jun 6;13:3248. doi: 10.1038/s41467-022-30982-5 (PMC9170699; doi:10.1038/s41467-022-30982-5)
Supplement: Supplementary file 4 — Source Data [file 41467_2022_30982_MOESM4_ESM.zip › data_MC_Gerkenetal/Vesicle Model/NPsInSphere_MeV/TiO2/5NPs_RadialScoring_Seed2.csv]

# TOPAS Version: 3.4
# Parameter File: job2.txt
# Results for scorer RadialScorer
# Scored in component: ScoringSphere
# R in 8 bins of 1e-05 cm
# Phi in 1 bin of 360 deg
# Theta in 1 bin of 180 deg
# DoseToMedium ( Gy ) : Sum Standard_Deviation
0	0	0	7.748857021331787	0.0002030274600386197
1	0	0	13.11110591888428	0.000328392367020975
2	0	0	10.86900806427002	0.0002221540244303046
3	0	0	10.42143154144287	0.000174348131777397
4	0	0	10.16141223907471	0.0001434432271621217
5	0	0	9.575422286987305	0.0001079176252533419
6	0	0	9.655550956726074	0.0001059619468311668
7	0	0	9.069418907165527	7.981624002950904e-05
