# Supplementary material for: Catalytic activity imperative for nanoparticle dose enhancement in photon and proton therapy
Source: Nat Commun. 2022 Jun 6;13:3248. doi: 10.1038/s41467-022-30982-5 (PMC9170699; doi:10.1038/s41467-022-30982-5)
Supplement: Supplementary file 4 — Source Data [file 41467_2022_30982_MOESM4_ESM.zip › data_MC_Gerkenetal/Vesicle Model/NPsInSphere_MeV/HfO2/25NPs_RadialScoring_Seed1.csv]

# TOPAS Version: 3.4
# Parameter File: job4.txt
# Results for scorer RadialScorer
# Scored in component: ScoringSphere
# R in 8 bins of 1e-05 cm
# Phi in 1 bin of 360 deg
# Theta in 1 bin of 180 deg
# DoseToMedium ( Gy ) : Sum Standard_Deviation
0	0	0	11.9115686416626	0.0003829730567754136
1	0	0	10.77054023742676	0.0002961292163647057
2	0	0	6.980439186096191	0.0001530432471292563
3	0	0	9.743364334106445	0.0001640876027512708
4	0	0	9.294601440429688	0.0001485538875937823
5	0	0	9.134987831115723	0.0001111033308310523
6	0	0	9.420688629150391	9.977757722673987e-05
7	0	0	9.637741088867188	9.132789696124509e-05
