# Supplementary material for: Catalytic activity imperative for nanoparticle dose enhancement in photon and proton therapy
Source: Nat Commun. 2022 Jun 6;13:3248. doi: 10.1038/s41467-022-30982-5 (PMC9170699; doi:10.1038/s41467-022-30982-5)
Supplement: Supplementary file 4 — Source Data [file 41467_2022_30982_MOESM4_ESM.zip › data_MC_Gerkenetal/Vesicle Model/NPsInSphere_MeV/HfO2/25NPs_RadialScoring_Seed3.csv]

# TOPAS Version: 3.4
# Parameter File: job6.txt
# Results for scorer RadialScorer
# Scored in component: ScoringSphere
# R in 8 bins of 1e-05 cm
# Phi in 1 bin of 360 deg
# Theta in 1 bin of 180 deg
# DoseToMedium ( Gy ) : Sum Standard_Deviation
0	0	0	6.652129173278809	0.0001769691455024101
1	0	0	5.069226264953613	0.0001130275743523622
2	0	0	11.08101081848145	0.0002333922074314639
3	0	0	8.117756843566895	0.0001536585567346334
4	0	0	7.939488410949707	0.0001201665640647805
5	0	0	10.67718982696533	0.0001386557252451545
6	0	0	9.395204544067383	0.0001089275748969104
7	0	0	9.19804859161377	9.839829356279057e-05
