# Supplementary material for: Catalytic activity imperative for nanoparticle dose enhancement in photon and proton therapy
Source: Nat Commun. 2022 Jun 6;13:3248. doi: 10.1038/s41467-022-30982-5 (PMC9170699; doi:10.1038/s41467-022-30982-5)
Supplement: Supplementary file 4 — Source Data [file 41467_2022_30982_MOESM4_ESM.zip › data_MC_Gerkenetal/Vesicle Model/NPsInSphere_MeV/HfO2/25NPs_RadialScoring_Seed2.csv]

# TOPAS Version: 3.4
# Parameter File: job5.txt
# Results for scorer RadialScorer
# Scored in component: ScoringSphere
# R in 8 bins of 1e-05 cm
# Phi in 1 bin of 360 deg
# Theta in 1 bin of 180 deg
# DoseToMedium ( Gy ) : Sum Standard_Deviation
0	0	0	6.333612442016602	0.0001568841258767114
1	0	0	13.54986095428467	0.0003342633324213463
2	0	0	10.02443218231201	0.0001709736012144211
3	0	0	10.84515380859375	0.0001889636023709957
4	0	0	10.06192970275879	0.0001432351262025172
5	0	0	9.577534675598145	0.0001084032867825045
6	0	0	9.764756202697754	0.0001070722668612011
7	0	0	9.204096794128418	8.050007222187567e-05
