# Supplementary material for: Catalytic activity imperative for nanoparticle dose enhancement in photon and proton therapy
Source: Nat Commun. 2022 Jun 6;13:3248. doi: 10.1038/s41467-022-30982-5 (PMC9170699; doi:10.1038/s41467-022-30982-5)
Supplement: Supplementary file 4 — Source Data [file 41467_2022_30982_MOESM4_ESM.zip › data_MC_Gerkenetal/Vesicle Model/NPsInSphere_MeV/HfO2/102NPs_RadialScoring_Seed3.csv]

# TOPAS Version: 3.4
# Parameter File: job7.txt
# Results for scorer RadialScorer
# Scored in component: ScoringSphere
# R in 8 bins of 1e-05 cm
# Phi in 1 bin of 360 deg
# Theta in 1 bin of 180 deg
# DoseToMedium ( Gy ) : Sum Standard_Deviation
0	0	0	7.59326696395874	0.0001945418436925242
1	0	0	6.038835048675537	0.000129402578965306
2	0	0	11.15866184234619	0.0002323238617211789
3	0	0	8.606515884399414	0.0001581827049869929
4	0	0	8.489968299865723	0.0001296062009173329
5	0	0	11.0087308883667	0.0001404094230327529
6	0	0	9.472223281860352	0.0001092478655315366
7	0	0	9.255090713500977	9.858886480227244e-05
