# Supplementary material for: Catalytic activity imperative for nanoparticle dose enhancement in photon and proton therapy
Source: Nat Commun. 2022 Jun 6;13:3248. doi: 10.1038/s41467-022-30982-5 (PMC9170699; doi:10.1038/s41467-022-30982-5)
Supplement: Supplementary file 4 — Source Data [file 41467_2022_30982_MOESM4_ESM.zip › data_MC_Gerkenetal/Vesicle Model/NPsInSphere_MeV/HfO2/102NPs_RadialScoring_Seed2.csv]

# TOPAS Version: 3.4
# Parameter File: job8.txt
# Results for scorer RadialScorer
# Scored in component: ScoringSphere
# R in 8 bins of 1e-05 cm
# Phi in 1 bin of 360 deg
# Theta in 1 bin of 180 deg
# DoseToMedium ( Gy ) : Sum Standard_Deviation
0	0	0	5.828619003295898	0.000149848559221625
1	0	0	15.53808784484863	0.0003621369438923387
2	0	0	11.15386962890625	0.0002119230025887504
3	0	0	10.79064178466797	0.0001789571964459489
4	0	0	10.03463172912598	0.0001429845007141077
5	0	0	9.460061073303223	0.0001077077624125215
6	0	0	9.60051441192627	0.0001059177110194614
7	0	0	9.173993110656738	8.032852937973854e-05
