# Supplementary material for: Catalytic activity imperative for nanoparticle dose enhancement in photon and proton therapy
Source: Nat Commun. 2022 Jun 6;13:3248. doi: 10.1038/s41467-022-30982-5 (PMC9170699; doi:10.1038/s41467-022-30982-5)
Supplement: Supplementary file 4 — Source Data [file 41467_2022_30982_MOESM4_ESM.zip › data_MC_Gerkenetal/Vesicle Model/NPsInSphere_MeV/HfO2/102NPs_RadialScoring_Seed1.csv]

# TOPAS Version: 3.4
# Parameter File: job9.txt
# Results for scorer RadialScorer
# Scored in component: ScoringSphere
# R in 8 bins of 1e-05 cm
# Phi in 1 bin of 360 deg
# Theta in 1 bin of 180 deg
# DoseToMedium ( Gy ) : Sum Standard_Deviation
0	0	0	13.46396350860596	0.0004807590303279345
1	0	0	10.79671096801758	0.0002961700525273898
2	0	0	7.441164493560791	0.0001610921335442486
3	0	0	10.62937355041504	0.0001768742634782386
4	0	0	9.2486572265625	0.0001492810347250629
5	0	0	9.142070770263672	0.0001110398646491625
6	0	0	9.260359764099121	9.90972580870481e-05
7	0	0	9.641304969787598	9.154908362463349e-05
