# Supplementary material for: Catalytic activity imperative for nanoparticle dose enhancement in photon and proton therapy
Source: Nat Commun. 2022 Jun 6;13:3248. doi: 10.1038/s41467-022-30982-5 (PMC9170699; doi:10.1038/s41467-022-30982-5)
Supplement: Supplementary file 4 — Source Data [file 41467_2022_30982_MOESM4_ESM.zip › data_MC_Gerkenetal/Vesicle Model/NPsInSphere_MeV/HfO2/166NPs_RadialScoring_Seed1.csv]

# TOPAS Version: 3.4
# Parameter File: job12.txt
# Results for scorer RadialScorer
# Scored in component: ScoringSphere
# R in 8 bins of 1e-05 cm
# Phi in 1 bin of 360 deg
# Theta in 1 bin of 180 deg
# DoseToMedium ( Gy ) : Sum Standard_Deviation
0	0	0	14.64905834197998	0.0004931557154034998
1	0	0	10.77053165435791	0.0002962666522327162
2	0	0	7.496159076690674	0.0001612422421348255
3	0	0	10.11537742614746	0.0001666440275882171
4	0	0	9.409647941589355	0.0001499352718610558
5	0	0	9.158634185791016	0.0001110565518598152
6	0	0	9.341711044311523	9.937638734526443e-05
7	0	0	9.574275016784668	9.103292541644181e-05
