# Supplementary material for: Catalytic activity imperative for nanoparticle dose enhancement in photon and proton therapy
Source: Nat Commun. 2022 Jun 6;13:3248. doi: 10.1038/s41467-022-30982-5 (PMC9170699; doi:10.1038/s41467-022-30982-5)
Supplement: Supplementary file 4 — Source Data [file 41467_2022_30982_MOESM4_ESM.zip › data_MC_Gerkenetal/Vesicle Model/NPsInSphere_MeV/HfO2/5NPs_RadialScoring_Seed1.csv]

# TOPAS Version: 3.4
# Parameter File: job1.txt
# Results for scorer RadialScorer
# Scored in component: ScoringSphere
# R in 8 bins of 1e-05 cm
# Phi in 1 bin of 360 deg
# Theta in 1 bin of 180 deg
# DoseToMedium ( Gy ) : Sum Standard_Deviation
0	0	0	11.72053146362305	0.0003817342720731698
1	0	0	10.78593063354492	0.0002961686526983537
2	0	0	7.000119686126709	0.0001533678691773341
3	0	0	9.782795906066895	0.0001641792614813633
4	0	0	9.203736305236816	0.0001484044234188234
5	0	0	9.124540328979492	0.0001110425177642176
6	0	0	9.39153003692627	9.961780005620139e-05
7	0	0	9.388955116271973	8.807959983530387e-05
