# Supplementary material for: Catalytic activity imperative for nanoparticle dose enhancement in photon and proton therapy
Source: Nat Commun. 2022 Jun 6;13:3248. doi: 10.1038/s41467-022-30982-5 (PMC9170699; doi:10.1038/s41467-022-30982-5)
Supplement: Supplementary file 4 — Source Data [file 41467_2022_30982_MOESM4_ESM.zip › data_MC_Gerkenetal/Vesicle Model/NPsInSphere_MeV/HfO2/5NPs_RadialScoring_Seed3.csv]

# TOPAS Version: 3.4
# Parameter File: job3.txt
# Results for scorer RadialScorer
# Scored in component: ScoringSphere
# R in 8 bins of 1e-05 cm
# Phi in 1 bin of 360 deg
# Theta in 1 bin of 180 deg
# DoseToMedium ( Gy ) : Sum Standard_Deviation
0	0	0	6.606113910675049	0.0001773598513190961
1	0	0	5.088479995727539	0.0001155198097237883
2	0	0	10.01224994659424	0.0002094308472860779
3	0	0	8.20916748046875	0.0001538559781930113
4	0	0	7.901922225952148	0.0001201400895718086
5	0	0	10.67837715148926	0.0001386691247602226
6	0	0	9.423995971679688	0.0001089460333555637
7	0	0	9.207876205444336	9.839901860210012e-05
