# Supplementary material for: Catalytic activity imperative for nanoparticle dose enhancement in photon and proton therapy
Source: Nat Commun. 2022 Jun 6;13:3248. doi: 10.1038/s41467-022-30982-5 (PMC9170699; doi:10.1038/s41467-022-30982-5)
Supplement: Supplementary file 4 — Source Data [file 41467_2022_30982_MOESM4_ESM.zip › data_MC_Gerkenetal/Vesicle Model/NPsInSphere_MeV/HfO2/166NPs_RadialScoring_Seed3.csv]

# TOPAS Version: 3.4
# Parameter File: job11.txt
# Results for scorer RadialScorer
# Scored in component: ScoringSphere
# R in 8 bins of 1e-05 cm
# Phi in 1 bin of 360 deg
# Theta in 1 bin of 180 deg
# DoseToMedium ( Gy ) : Sum Standard_Deviation
0	0	0	6.977027416229248	0.0001838079880876858
1	0	0	6.326066970825195	0.0001442129731110442
2	0	0	9.493588447570801	0.000203500539273932
3	0	0	8.097552299499512	0.0001536211607692834
4	0	0	8.18232250213623	0.0001220929211995433
5	0	0	10.78517723083496	0.0001395501860352095
6	0	0	9.693028450012207	0.0001129725034951177
7	0	0	9.49109935760498	0.0001010528646006813
