# Supplementary material for: Catalytic activity imperative for nanoparticle dose enhancement in photon and proton therapy
Source: Nat Commun. 2022 Jun 6;13:3248. doi: 10.1038/s41467-022-30982-5 (PMC9170699; doi:10.1038/s41467-022-30982-5)
Supplement: Supplementary file 4 — Source Data [file 41467_2022_30982_MOESM4_ESM.zip › data_MC_Gerkenetal/Vesicle Model/NPsInSphere_MeV/HfO2/166NPs_RadialScoring_Seed2.csv]

# TOPAS Version: 3.4
# Parameter File: job10.txt
# Results for scorer RadialScorer
# Scored in component: ScoringSphere
# R in 8 bins of 1e-05 cm
# Phi in 1 bin of 360 deg
# Theta in 1 bin of 180 deg
# DoseToMedium ( Gy ) : Sum Standard_Deviation
0	0	0	10.2879467010498	0.0003870984024058588
1	0	0	14.36226940155029	0.0003354183291748702
2	0	0	10.49479579925537	0.0001814464245734956
3	0	0	10.24974250793457	0.0001737653542577615
4	0	0	10.76190948486328	0.0001532005709166443
5	0	0	9.541584968566895	0.0001078585333952014
6	0	0	9.807583808898926	0.0001071104236084529
7	0	0	9.256556510925293	8.091620600140883e-05
