# Supplementary material for: Catalytic activity imperative for nanoparticle dose enhancement in photon and proton therapy
Source: Nat Commun. 2022 Jun 6;13:3248. doi: 10.1038/s41467-022-30982-5 (PMC9170699; doi:10.1038/s41467-022-30982-5)
Supplement: Supplementary file 4 — Source Data [file 41467_2022_30982_MOESM4_ESM.zip › data_MC_Gerkenetal/Vesicle Model/NPsInSphere_MeV/HfO2/5NPs_RadialScoring_Seed2.csv]

# TOPAS Version: 3.4
# Parameter File: job2.txt
# Results for scorer RadialScorer
# Scored in component: ScoringSphere
# R in 8 bins of 1e-05 cm
# Phi in 1 bin of 360 deg
# Theta in 1 bin of 180 deg
# DoseToMedium ( Gy ) : Sum Standard_Deviation
0	0	0	8.033708572387695	0.0002074156860241884
1	0	0	13.48299503326416	0.000334202945263062
2	0	0	9.965357780456543	0.0001708452177596725
3	0	0	10.90162467956543	0.0001890323746947779
4	0	0	10.13693904876709	0.0001433959026053433
5	0	0	9.56822681427002	0.0001079028723281913
6	0	0	9.79417610168457	0.0001070863107201691
7	0	0	9.09968376159668	7.988423883379036e-05
