# Supplementary material for: Catalytic activity imperative for nanoparticle dose enhancement in photon and proton therapy
Source: Nat Commun. 2022 Jun 6;13:3248. doi: 10.1038/s41467-022-30982-5 (PMC9170699; doi:10.1038/s41467-022-30982-5)
Supplement: Supplementary file 4 — Source Data [file 41467_2022_30982_MOESM4_ESM.zip › data_MC_Gerkenetal/Vesicle Model/NPsInSphere_MeV/Au/25NPs_RadialScoring_Seed1.csv]

# TOPAS Version: 3.4
# Parameter File: job4.txt
# Results for scorer RadialScorer
# Scored in component: ScoringSphere
# R in 8 bins of 1e-05 cm
# Phi in 1 bin of 360 deg
# Theta in 1 bin of 180 deg
# DoseToMedium ( Gy ) : Sum Standard_Deviation
0	0	0	12.08005237579346	0.0003846326290733952
1	0	0	10.75407028198242	0.0002961059428527696
2	0	0	7.189362525939941	0.0001541358973562291
3	0	0	9.82234001159668	0.0001642883593702896
4	0	0	9.215261459350586	0.0001484160648790629
5	0	0	9.11284351348877	0.0001110473595680177
6	0	0	9.436738014221191	9.980761294587342e-05
7	0	0	9.747086524963379	9.185187195956923e-05
