# Supplementary material for: Catalytic activity imperative for nanoparticle dose enhancement in photon and proton therapy
Source: Nat Commun. 2022 Jun 6;13:3248. doi: 10.1038/s41467-022-30982-5 (PMC9170699; doi:10.1038/s41467-022-30982-5)
Supplement: Supplementary file 4 — Source Data [file 41467_2022_30982_MOESM4_ESM.zip › data_MC_Gerkenetal/Vesicle Model/NPsInSphere_MeV/Au/25NPs_RadialScoring_Seed3.csv]

# TOPAS Version: 3.4
# Parameter File: job6.txt
# Results for scorer RadialScorer
# Scored in component: ScoringSphere
# R in 8 bins of 1e-05 cm
# Phi in 1 bin of 360 deg
# Theta in 1 bin of 180 deg
# DoseToMedium ( Gy ) : Sum Standard_Deviation
0	0	0	6.624907493591309	0.0001768950079843164
1	0	0	5.07924222946167	0.000113162182523428
2	0	0	10.82443618774414	0.0002185005960973885
3	0	0	8.204360961914062	0.0001538986561223155
4	0	0	7.957511425018311	0.0001201722262550216
5	0	0	10.6258487701416	0.0001385869131632435
6	0	0	9.399630546569824	0.0001089302457907693
7	0	0	9.21546745300293	9.84421068857634e-05
