# Supplementary material for: Catalytic activity imperative for nanoparticle dose enhancement in photon and proton therapy
Source: Nat Commun. 2022 Jun 6;13:3248. doi: 10.1038/s41467-022-30982-5 (PMC9170699; doi:10.1038/s41467-022-30982-5)
Supplement: Supplementary file 4 — Source Data [file 41467_2022_30982_MOESM4_ESM.zip › data_MC_Gerkenetal/Vesicle Model/NPsInSphere_MeV/Au/25NPs_RadialScoring_Seed2.csv]

# TOPAS Version: 3.4
# Parameter File: job5.txt
# Results for scorer RadialScorer
# Scored in component: ScoringSphere
# R in 8 bins of 1e-05 cm
# Phi in 1 bin of 360 deg
# Theta in 1 bin of 180 deg
# DoseToMedium ( Gy ) : Sum Standard_Deviation
0	0	0	6.699484825134277	0.0001712880083331072
1	0	0	14.30912208557129	0.0003432474991954154
2	0	0	9.963401794433594	0.0001628692485320864
3	0	0	10.63089179992676	0.0001786620089789956
4	0	0	10.25240421295166	0.0001450683066679135
5	0	0	9.521076202392578	0.0001078318284824725
6	0	0	9.594018936157227	0.0001059110055336489
7	0	0	9.125883102416992	8.019964505462875e-05
