# Supplementary material for: Catalytic activity imperative for nanoparticle dose enhancement in photon and proton therapy
Source: Nat Commun. 2022 Jun 6;13:3248. doi: 10.1038/s41467-022-30982-5 (PMC9170699; doi:10.1038/s41467-022-30982-5)
Supplement: Supplementary file 4 — Source Data [file 41467_2022_30982_MOESM4_ESM.zip › data_MC_Gerkenetal/Vesicle Model/NPsInSphere_MeV/Au/102NPs_RadialScoring_Seed3.csv]

# TOPAS Version: 3.4
# Parameter File: job7.txt
# Results for scorer RadialScorer
# Scored in component: ScoringSphere
# R in 8 bins of 1e-05 cm
# Phi in 1 bin of 360 deg
# Theta in 1 bin of 180 deg
# DoseToMedium ( Gy ) : Sum Standard_Deviation
0	0	0	18.46336936950684	0.0006071221888122248
1	0	0	8.068392753601074	0.0001900028648168691
2	0	0	10.99195098876953	0.0002137016319501968
3	0	0	8.877041816711426	0.0001587021387885784
4	0	0	9.030228614807129	0.000128139006424243
5	0	0	11.72008323669434	0.0001522862467084521
6	0	0	10.90852928161621	0.0001367354423927242
7	0	0	9.47464656829834	0.0001002544976160066
