# Supplementary material for: Catalytic activity imperative for nanoparticle dose enhancement in photon and proton therapy
Source: Nat Commun. 2022 Jun 6;13:3248. doi: 10.1038/s41467-022-30982-5 (PMC9170699; doi:10.1038/s41467-022-30982-5)
Supplement: Supplementary file 4 — Source Data [file 41467_2022_30982_MOESM4_ESM.zip › data_MC_Gerkenetal/Vesicle Model/NPsInSphere_MeV/Au/102NPs_RadialScoring_Seed2.csv]

# TOPAS Version: 3.4
# Parameter File: job8.txt
# Results for scorer RadialScorer
# Scored in component: ScoringSphere
# R in 8 bins of 1e-05 cm
# Phi in 1 bin of 360 deg
# Theta in 1 bin of 180 deg
# DoseToMedium ( Gy ) : Sum Standard_Deviation
0	0	0	7.014422416687012	0.0001668955076229606
1	0	0	13.91539096832275	0.0003315358930548913
2	0	0	9.585775375366211	0.0001575133147355589
3	0	0	10.47832489013672	0.0001761759126552406
4	0	0	10.00144004821777	0.000142862177019733
5	0	0	9.589443206787109	0.0001080618361851361
6	0	0	9.972567558288574	0.0001076312990327494
7	0	0	9.007282257080078	7.9618971762947e-05
