# Supplementary material for: Catalytic activity imperative for nanoparticle dose enhancement in photon and proton therapy
Source: Nat Commun. 2022 Jun 6;13:3248. doi: 10.1038/s41467-022-30982-5 (PMC9170699; doi:10.1038/s41467-022-30982-5)
Supplement: Supplementary file 4 — Source Data [file 41467_2022_30982_MOESM4_ESM.zip › data_MC_Gerkenetal/Vesicle Model/NPsInSphere_MeV/Au/102NPs_RadialScoring_Seed1.csv]

# TOPAS Version: 3.4
# Parameter File: job9.txt
# Results for scorer RadialScorer
# Scored in component: ScoringSphere
# R in 8 bins of 1e-05 cm
# Phi in 1 bin of 360 deg
# Theta in 1 bin of 180 deg
# DoseToMedium ( Gy ) : Sum Standard_Deviation
0	0	0	16.18697738647461	0.0004880455431114983
1	0	0	11.60513782501221	0.0002992973826523592
2	0	0	7.703042030334473	0.0001584792870878809
3	0	0	10.1613130569458	0.0001658275419531289
4	0	0	9.359537124633789	0.0001491000733922894
5	0	0	9.281325340270996	0.0001114807342898441
6	0	0	9.38707160949707	9.936025632373615e-05
7	0	0	9.701631546020508	9.148951234092642e-05
