# Supplementary material for: Catalytic activity imperative for nanoparticle dose enhancement in photon and proton therapy
Source: Nat Commun. 2022 Jun 6;13:3248. doi: 10.1038/s41467-022-30982-5 (PMC9170699; doi:10.1038/s41467-022-30982-5)
Supplement: Supplementary file 4 — Source Data [file 41467_2022_30982_MOESM4_ESM.zip › data_MC_Gerkenetal/Vesicle Model/NPsInSphere_MeV/Au/166NPs_RadialScoring_Seed1.csv]

# TOPAS Version: 3.4
# Parameter File: job12.txt
# Results for scorer RadialScorer
# Scored in component: ScoringSphere
# R in 8 bins of 1e-05 cm
# Phi in 1 bin of 360 deg
# Theta in 1 bin of 180 deg
# DoseToMedium ( Gy ) : Sum Standard_Deviation
0	0	0	15.57248783111572	0.0004833644269361594
1	0	0	11.31827449798584	0.0002976250989864549
2	0	0	7.540026664733887	0.0001610103518728627
3	0	0	10.0687141418457	0.0001650852241025127
4	0	0	9.118406295776367	0.0001478159855270836
5	0	0	9.324154853820801	0.0001114532111096307
6	0	0	9.478678703308105	9.962838778205088e-05
7	0	0	9.721206665039062	9.145161601117077e-05
