# Supplementary material for: Catalytic activity imperative for nanoparticle dose enhancement in photon and proton therapy
Source: Nat Commun. 2022 Jun 6;13:3248. doi: 10.1038/s41467-022-30982-5 (PMC9170699; doi:10.1038/s41467-022-30982-5)
Supplement: Supplementary file 4 — Source Data [file 41467_2022_30982_MOESM4_ESM.zip › data_MC_Gerkenetal/Vesicle Model/NPsInSphere_MeV/Au/5NPs_RadialScoring_Seed1.csv]

# TOPAS Version: 3.4
# Parameter File: job1.txt
# Results for scorer RadialScorer
# Scored in component: ScoringSphere
# R in 8 bins of 1e-05 cm
# Phi in 1 bin of 360 deg
# Theta in 1 bin of 180 deg
# DoseToMedium ( Gy ) : Sum Standard_Deviation
0	0	0	11.72053146362305	0.0003817342778097523
1	0	0	10.78959846496582	0.0002961727002637386
2	0	0	6.977858543395996	0.0001533014173720084
3	0	0	9.803391456604004	0.0001642068800413871
4	0	0	9.32883358001709	0.0001493153066040639
5	0	0	9.005805015563965	0.0001104338393706598
6	0	0	9.415142059326172	9.973955010914582e-05
7	0	0	9.728391647338867	9.183277885542405e-05
