# Supplementary material for: Catalytic activity imperative for nanoparticle dose enhancement in photon and proton therapy
Source: Nat Commun. 2022 Jun 6;13:3248. doi: 10.1038/s41467-022-30982-5 (PMC9170699; doi:10.1038/s41467-022-30982-5)
Supplement: Supplementary file 4 — Source Data [file 41467_2022_30982_MOESM4_ESM.zip › data_MC_Gerkenetal/Vesicle Model/NPsInSphere_MeV/Au/166NPs_RadialScoring_Seed3.csv]

# TOPAS Version: 3.4
# Parameter File: job11.txt
# Results for scorer RadialScorer
# Scored in component: ScoringSphere
# R in 8 bins of 1e-05 cm
# Phi in 1 bin of 360 deg
# Theta in 1 bin of 180 deg
# DoseToMedium ( Gy ) : Sum Standard_Deviation
0	0	0	16.97552680969238	0.000551049248981193
1	0	0	7.646211624145508	0.0001821363541468776
2	0	0	11.42172527313232	0.0002223168266341046
3	0	0	9.362880706787109	0.0001665756723822593
4	0	0	9.509003639221191	0.0001471534820820401
5	0	0	11.03264331817627	0.0001397986368674198
6	0	0	10.40353202819824	0.000125495957478883
7	0	0	9.497496604919434	9.922797427073308e-05
