# Supplementary material for: Catalytic activity imperative for nanoparticle dose enhancement in photon and proton therapy
Source: Nat Commun. 2022 Jun 6;13:3248. doi: 10.1038/s41467-022-30982-5 (PMC9170699; doi:10.1038/s41467-022-30982-5)
Supplement: Supplementary file 4 — Source Data [file 41467_2022_30982_MOESM4_ESM.zip › data_MC_Gerkenetal/Vesicle Model/NPsInSphere_MeV/Au/166NPs_RadialScoring_Seed2.csv]

# TOPAS Version: 3.4
# Parameter File: job10.txt
# Results for scorer RadialScorer
# Scored in component: ScoringSphere
# R in 8 bins of 1e-05 cm
# Phi in 1 bin of 360 deg
# Theta in 1 bin of 180 deg
# DoseToMedium ( Gy ) : Sum Standard_Deviation
0	0	0	12.10036468505859	0.0003741992702306876
1	0	0	15.90397548675537	0.0003951587083852569
2	0	0	11.74876976013184	0.0002587647212255621
3	0	0	11.9754581451416	0.000206766309441532
4	0	0	11.60046100616455	0.0001736491277467587
5	0	0	9.550025939941406	0.0001073230099760986
6	0	0	9.803946495056152	0.0001069957760952437
7	0	0	9.07185173034668	7.97314006724574e-05
