# Supplementary material for: Catalytic activity imperative for nanoparticle dose enhancement in photon and proton therapy
Source: Nat Commun. 2022 Jun 6;13:3248. doi: 10.1038/s41467-022-30982-5 (PMC9170699; doi:10.1038/s41467-022-30982-5)
Supplement: Supplementary file 4 — Source Data [file 41467_2022_30982_MOESM4_ESM.zip › data_MC_Gerkenetal/Vesicle Model/NPsInSphere_MeV/Au/5NPs_RadialScoring_Seed2.csv]

# TOPAS Version: 3.4
# Parameter File: job2.txt
# Results for scorer RadialScorer
# Scored in component: ScoringSphere
# R in 8 bins of 1e-05 cm
# Phi in 1 bin of 360 deg
# Theta in 1 bin of 180 deg
# DoseToMedium ( Gy ) : Sum Standard_Deviation
0	0	0	8.449028968811035	0.0002203526324501633
1	0	0	13.69464778900146	0.0003389378830582909
2	0	0	9.677250862121582	0.0001616703517769138
3	0	0	10.59809684753418	0.0001783933010372676
4	0	0	10.35163879394531	0.0001452235756980982
5	0	0	9.56373405456543	0.0001078960920366957
6	0	0	9.638463020324707	0.0001059481653156091
7	0	0	9.135137557983398	8.020758821906821e-05
