# Supplementary material for: Catalytic activity imperative for nanoparticle dose enhancement in photon and proton therapy
Source: Nat Commun. 2022 Jun 6;13:3248. doi: 10.1038/s41467-022-30982-5 (PMC9170699; doi:10.1038/s41467-022-30982-5)
Supplement: Supplementary file 4 — Source Data [file 41467_2022_30982_MOESM4_ESM.zip › data_MC_Gerkenetal/Vesicle Model/NPsInSphere_keV/H2O/25NPs_RadialScoring_Seed1.csv]

# TOPAS Version: 3.4
# Parameter File: job1.txt
# Results for scorer RadialScorer
# Scored in component: ScoringSphere
# R in 8 bins of 1e-05 cm
# Phi in 1 bin of 360 deg
# Theta in 1 bin of 180 deg
# DoseToMedium ( Gy ) : Sum Standard_Deviation
0	0	0	52.44246292114258	0.001330099941341418
1	0	0	69.08200836181641	0.001185252579999423
2	0	0	67.01811218261719	0.0007201554827460018
3	0	0	89.35195922851562	0.0008216744771941719
4	0	0	86.16190338134766	0.000653538383904159
5	0	0	83.63224792480469	0.0005398399505133423
6	0	0	79.02840423583984	0.0004408489989828504
7	0	0	89.79019927978516	0.0004724604190159419
