# Supplementary material for: Catalytic activity imperative for nanoparticle dose enhancement in photon and proton therapy
Source: Nat Commun. 2022 Jun 6;13:3248. doi: 10.1038/s41467-022-30982-5 (PMC9170699; doi:10.1038/s41467-022-30982-5)
Supplement: Supplementary file 4 — Source Data [file 41467_2022_30982_MOESM4_ESM.zip › data_MC_Gerkenetal/Vesicle Model/NPsInSphere_keV/H2O/25NPs_RadialScoring_Seed3.csv]

# TOPAS Version: 3.4
# Parameter File: job3.txt
# Results for scorer RadialScorer
# Scored in component: ScoringSphere
# R in 8 bins of 1e-05 cm
# Phi in 1 bin of 360 deg
# Theta in 1 bin of 180 deg
# DoseToMedium ( Gy ) : Sum Standard_Deviation
0	0	0	92.76364135742188	0.001713407425701196
1	0	0	74.93309783935547	0.001002015194656558
2	0	0	69.18013000488281	0.000722155138115354
3	0	0	83.01418304443359	0.0007425454413179386
4	0	0	84.13777160644531	0.0006471248100200938
5	0	0	79.95627593994141	0.0005448624172230618
6	0	0	79.28904724121094	0.0004675596464313592
7	0	0	86.92412567138672	0.0004604988767074929
