# Supplementary material for: Catalytic activity imperative for nanoparticle dose enhancement in photon and proton therapy
Source: Nat Commun. 2022 Jun 6;13:3248. doi: 10.1038/s41467-022-30982-5 (PMC9170699; doi:10.1038/s41467-022-30982-5)
Supplement: Supplementary file 4 — Source Data [file 41467_2022_30982_MOESM4_ESM.zip › data_MC_Gerkenetal/Vesicle Model/NPsInSphere_keV/H2O/25NPs_RadialScoring_Seed2.csv]

# TOPAS Version: 3.4
# Parameter File: job2.txt
# Results for scorer RadialScorer
# Scored in component: ScoringSphere
# R in 8 bins of 1e-05 cm
# Phi in 1 bin of 360 deg
# Theta in 1 bin of 180 deg
# DoseToMedium ( Gy ) : Sum Standard_Deviation
0	0	0	88.3529052734375	0.001609119109177652
1	0	0	88.70655059814453	0.001165305276518047
2	0	0	81.32608795166016	0.0008986902570696455
3	0	0	72.02602386474609	0.0006739735220886679
4	0	0	89.56114959716797	0.0006761683961852859
5	0	0	83.91641235351562	0.0005481571749781429
6	0	0	86.01304626464844	0.0004873015419564314
7	0	0	80.58269500732422	0.0004109246730282286
