# Supplementary material for: Catalytic activity imperative for nanoparticle dose enhancement in photon and proton therapy
Source: Nat Commun. 2022 Jun 6;13:3248. doi: 10.1038/s41467-022-30982-5 (PMC9170699; doi:10.1038/s41467-022-30982-5)
Supplement: Supplementary file 4 — Source Data [file 41467_2022_30982_MOESM4_ESM.zip › data_MC_Gerkenetal/Vesicle Model/NPsInSphere_keV/H2O/102NPs_RadialScoring_Seed3.csv]

# TOPAS Version: 3.4
# Parameter File: job3.txt
# Results for scorer RadialScorer
# Scored in component: ScoringSphere
# R in 8 bins of 1e-05 cm
# Phi in 1 bin of 360 deg
# Theta in 1 bin of 180 deg
# DoseToMedium ( Gy ) : Sum Standard_Deviation
0	0	0	91.25556182861328	0.00167215250675425
1	0	0	73.35968017578125	0.0009869602057716372
2	0	0	65.64132690429688	0.0007005714417183949
3	0	0	82.28730773925781	0.0007377398591201128
4	0	0	84.20937347412109	0.0006470896909167025
5	0	0	79.701416015625	0.0005444281576038223
6	0	0	79.63787078857422	0.0004688152228546294
7	0	0	86.4586181640625	0.0004583806644004476
