# Supplementary material for: Catalytic activity imperative for nanoparticle dose enhancement in photon and proton therapy
Source: Nat Commun. 2022 Jun 6;13:3248. doi: 10.1038/s41467-022-30982-5 (PMC9170699; doi:10.1038/s41467-022-30982-5)
Supplement: Supplementary file 4 — Source Data [file 41467_2022_30982_MOESM4_ESM.zip › data_MC_Gerkenetal/Vesicle Model/NPsInSphere_keV/H2O/102NPs_RadialScoring_Seed2.csv]

# TOPAS Version: 3.4
# Parameter File: job2.txt
# Results for scorer RadialScorer
# Scored in component: ScoringSphere
# R in 8 bins of 1e-05 cm
# Phi in 1 bin of 360 deg
# Theta in 1 bin of 180 deg
# DoseToMedium ( Gy ) : Sum Standard_Deviation
0	0	0	91.01628112792969	0.001629380177658346
1	0	0	89.98638916015625	0.001175224285369192
2	0	0	82.00247192382812	0.0009133901710885792
3	0	0	71.55262756347656	0.0006717669476453849
4	0	0	89.29984283447266	0.0006756908259073253
5	0	0	83.72447204589844	0.0005478163232070413
6	0	0	85.65102386474609	0.000485809839766341
7	0	0	80.54840087890625	0.0004109308179022875
