# Supplementary material for: Catalytic activity imperative for nanoparticle dose enhancement in photon and proton therapy
Source: Nat Commun. 2022 Jun 6;13:3248. doi: 10.1038/s41467-022-30982-5 (PMC9170699; doi:10.1038/s41467-022-30982-5)
Supplement: Supplementary file 4 — Source Data [file 41467_2022_30982_MOESM4_ESM.zip › data_MC_Gerkenetal/Vesicle Model/NPsInSphere_keV/H2O/102NPs_RadialScoring_Seed1.csv]

# TOPAS Version: 3.4
# Parameter File: job1.txt
# Results for scorer RadialScorer
# Scored in component: ScoringSphere
# R in 8 bins of 1e-05 cm
# Phi in 1 bin of 360 deg
# Theta in 1 bin of 180 deg
# DoseToMedium ( Gy ) : Sum Standard_Deviation
0	0	0	43.92302703857422	0.0009339116324474874
1	0	0	66.98876953125	0.001167024018952464
2	0	0	69.99444580078125	0.0007467247082108457
3	0	0	89.74894714355469	0.0008252696932878715
4	0	0	84.31859588623047	0.0006331586451820628
5	0	0	83.63603973388672	0.0005389995138174701
6	0	0	78.97270965576172	0.0004390644131106525
7	0	0	89.93412017822266	0.0004727291452835676
