# Supplementary material for: Catalytic activity imperative for nanoparticle dose enhancement in photon and proton therapy
Source: Nat Commun. 2022 Jun 6;13:3248. doi: 10.1038/s41467-022-30982-5 (PMC9170699; doi:10.1038/s41467-022-30982-5)
Supplement: Supplementary file 4 — Source Data [file 41467_2022_30982_MOESM4_ESM.zip › data_MC_Gerkenetal/Vesicle Model/NPsInSphere_keV/H2O/166NPs_RadialScoring_Seed1.csv]

# TOPAS Version: 3.4
# Parameter File: job1.txt
# Results for scorer RadialScorer
# Scored in component: ScoringSphere
# R in 8 bins of 1e-05 cm
# Phi in 1 bin of 360 deg
# Theta in 1 bin of 180 deg
# DoseToMedium ( Gy ) : Sum Standard_Deviation
0	0	0	46.37003707885742	0.0009766100392754192
1	0	0	65.87895965576172	0.001155417662824554
2	0	0	69.63084411621094	0.0007477781364778851
3	0	0	90.53916931152344	0.0008313951023737163
4	0	0	84.26143646240234	0.0006331601002925593
5	0	0	83.24925994873047	0.000536265761889208
6	0	0	78.96588134765625	0.000438938615046222
7	0	0	89.79616546630859	0.0004720521138022055
