# Supplementary material for: Catalytic activity imperative for nanoparticle dose enhancement in photon and proton therapy
Source: Nat Commun. 2022 Jun 6;13:3248. doi: 10.1038/s41467-022-30982-5 (PMC9170699; doi:10.1038/s41467-022-30982-5)
Supplement: Supplementary file 4 — Source Data [file 41467_2022_30982_MOESM4_ESM.zip › data_MC_Gerkenetal/Vesicle Model/NPsInSphere_keV/H2O/5NPs_RadialScoring_Seed1.csv]

# TOPAS Version: 3.4
# Parameter File: job1.txt
# Results for scorer RadialScorer
# Scored in component: ScoringSphere
# R in 8 bins of 1e-05 cm
# Phi in 1 bin of 360 deg
# Theta in 1 bin of 180 deg
# DoseToMedium ( Gy ) : Sum Standard_Deviation
0	0	0	54.78746795654297	0.00134785209006322
1	0	0	66.22318267822266	0.001159940532196901
2	0	0	67.44151306152344	0.0007218122283324258
3	0	0	90.22522735595703	0.0008286405195672393
4	0	0	84.33815765380859	0.0006325363582817235
5	0	0	83.34729766845703	0.0005359663207359609
6	0	0	79.06353759765625	0.0004404787445539067
7	0	0	89.80515289306641	0.0004724456757672955
