# Supplementary material for: Catalytic activity imperative for nanoparticle dose enhancement in photon and proton therapy
Source: Nat Commun. 2022 Jun 6;13:3248. doi: 10.1038/s41467-022-30982-5 (PMC9170699; doi:10.1038/s41467-022-30982-5)
Supplement: Supplementary file 4 — Source Data [file 41467_2022_30982_MOESM4_ESM.zip › data_MC_Gerkenetal/Vesicle Model/NPsInSphere_keV/H2O/5NPs_RadialScoring_Seed3.csv]

# TOPAS Version: 3.4
# Parameter File: job3.txt
# Results for scorer RadialScorer
# Scored in component: ScoringSphere
# R in 8 bins of 1e-05 cm
# Phi in 1 bin of 360 deg
# Theta in 1 bin of 180 deg
# DoseToMedium ( Gy ) : Sum Standard_Deviation
0	0	0	92.05963134765625	0.001684862699765148
1	0	0	75.14054107666016	0.001003778120583553
2	0	0	68.81732940673828	0.0007213112040205534
3	0	0	83.17426300048828	0.0007433021323340941
4	0	0	84.29515838623047	0.000647701898053946
5	0	0	80.29834747314453	0.000549336388855078
6	0	0	79.49064636230469	0.0004679183435133364
7	0	0	86.42938232421875	0.0004583150704716844
