# Supplementary material for: Catalytic activity imperative for nanoparticle dose enhancement in photon and proton therapy
Source: Nat Commun. 2022 Jun 6;13:3248. doi: 10.1038/s41467-022-30982-5 (PMC9170699; doi:10.1038/s41467-022-30982-5)
Supplement: Supplementary file 4 — Source Data [file 41467_2022_30982_MOESM4_ESM.zip › data_MC_Gerkenetal/Vesicle Model/NPsInSphere_keV/H2O/166NPs_RadialScoring_Seed3.csv]

# TOPAS Version: 3.4
# Parameter File: job3.txt
# Results for scorer RadialScorer
# Scored in component: ScoringSphere
# R in 8 bins of 1e-05 cm
# Phi in 1 bin of 360 deg
# Theta in 1 bin of 180 deg
# DoseToMedium ( Gy ) : Sum Standard_Deviation
0	0	0	84.64794158935547	0.00153726145619405
1	0	0	74.38367462158203	0.0009951680979698773
2	0	0	66.92191314697266	0.0007064202786713394
3	0	0	84.66219329833984	0.0007612768590313627
4	0	0	84.44850921630859	0.0006485705857393996
5	0	0	79.60959625244141	0.0005445994739423087
6	0	0	79.80205535888672	0.000469254560160493
7	0	0	86.55319213867188	0.0004588043364966907
