# Supplementary material for: Catalytic activity imperative for nanoparticle dose enhancement in photon and proton therapy
Source: Nat Commun. 2022 Jun 6;13:3248. doi: 10.1038/s41467-022-30982-5 (PMC9170699; doi:10.1038/s41467-022-30982-5)
Supplement: Supplementary file 4 — Source Data [file 41467_2022_30982_MOESM4_ESM.zip › data_MC_Gerkenetal/Vesicle Model/NPsInSphere_keV/H2O/166NPs_RadialScoring_Seed2.csv]

# TOPAS Version: 3.4
# Parameter File: job2.txt
# Results for scorer RadialScorer
# Scored in component: ScoringSphere
# R in 8 bins of 1e-05 cm
# Phi in 1 bin of 360 deg
# Theta in 1 bin of 180 deg
# DoseToMedium ( Gy ) : Sum Standard_Deviation
0	0	0	97.22073364257812	0.001732255166820398
1	0	0	89.95034790039062	0.00117539548171861
2	0	0	81.41736602783203	0.0009041328502172772
3	0	0	70.79380035400391	0.0006602008911338285
4	0	0	89.45181274414062	0.00067589768725745
5	0	0	83.84755706787109	0.0005481615634063804
6	0	0	85.75724029541016	0.000485449436002256
7	0	0	81.05656433105469	0.0004131244945124526
