# Supplementary material for: Catalytic activity imperative for nanoparticle dose enhancement in photon and proton therapy
Source: Nat Commun. 2022 Jun 6;13:3248. doi: 10.1038/s41467-022-30982-5 (PMC9170699; doi:10.1038/s41467-022-30982-5)
Supplement: Supplementary file 4 — Source Data [file 41467_2022_30982_MOESM4_ESM.zip › data_MC_Gerkenetal/Vesicle Model/NPsInSphere_keV/H2O/5NPs_RadialScoring_Seed2.csv]

# TOPAS Version: 3.4
# Parameter File: job2.txt
# Results for scorer RadialScorer
# Scored in component: ScoringSphere
# R in 8 bins of 1e-05 cm
# Phi in 1 bin of 360 deg
# Theta in 1 bin of 180 deg
# DoseToMedium ( Gy ) : Sum Standard_Deviation
0	0	0	88.26651763916016	0.001609140410482995
1	0	0	89.81562042236328	0.001174675397184865
2	0	0	80.25841522216797	0.0008932097221891454
3	0	0	71.87238311767578	0.0006731476461721673
4	0	0	89.52043151855469	0.0006759343804704143
5	0	0	83.80764770507812	0.0005478677047479158
6	0	0	85.65225219726562	0.0004857234899255355
7	0	0	80.6260986328125	0.0004109727734983329
