# Supplementary material for: Catalytic activity imperative for nanoparticle dose enhancement in photon and proton therapy
Source: Nat Commun. 2022 Jun 6;13:3248. doi: 10.1038/s41467-022-30982-5 (PMC9170699; doi:10.1038/s41467-022-30982-5)
Supplement: Supplementary file 4 — Source Data [file 41467_2022_30982_MOESM4_ESM.zip › data_MC_Gerkenetal/Vesicle Model/NPsInSphere_keV/TiN/25NPs_RadialScoring_Seed1.csv]

# TOPAS Version: 3.4
# Parameter File: job4.txt
# Results for scorer RadialScorer
# Scored in component: ScoringSphere
# R in 8 bins of 1e-05 cm
# Phi in 1 bin of 360 deg
# Theta in 1 bin of 180 deg
# DoseToMedium ( Gy ) : Sum Standard_Deviation
0	0	0	55.25965118408203	0.001372544577914621
1	0	0	72.74105072021484	0.001218347876909034
2	0	0	68.80971527099609	0.0007306707300424472
3	0	0	90.4271240234375	0.0008255342355412598
4	0	0	84.67767333984375	0.0006382864831980086
5	0	0	83.17507934570312	0.0005357609647112221
6	0	0	79.03458404541016	0.0004401040862060153
7	0	0	89.52803802490234	0.0004713938713720837
