# Supplementary material for: Catalytic activity imperative for nanoparticle dose enhancement in photon and proton therapy
Source: Nat Commun. 2022 Jun 6;13:3248. doi: 10.1038/s41467-022-30982-5 (PMC9170699; doi:10.1038/s41467-022-30982-5)
Supplement: Supplementary file 4 — Source Data [file 41467_2022_30982_MOESM4_ESM.zip › data_MC_Gerkenetal/Vesicle Model/NPsInSphere_keV/TiN/25NPs_RadialScoring_Seed3.csv]

# TOPAS Version: 3.4
# Parameter File: job6.txt
# Results for scorer RadialScorer
# Scored in component: ScoringSphere
# R in 8 bins of 1e-05 cm
# Phi in 1 bin of 360 deg
# Theta in 1 bin of 180 deg
# DoseToMedium ( Gy ) : Sum Standard_Deviation
0	0	0	93.35855102539062	0.001661396240969045
1	0	0	77.25592041015625	0.001019542556062826
2	0	0	69.81265258789062	0.0007284963173138596
3	0	0	83.93540954589844	0.0007447700033558044
4	0	0	85.18473052978516	0.0006516802004622664
5	0	0	80.02066802978516	0.0005448478566861688
6	0	0	80.01839447021484	0.0004716849747795883
7	0	0	87.06786346435547	0.000462777307728741
