# Supplementary material for: Catalytic activity imperative for nanoparticle dose enhancement in photon and proton therapy
Source: Nat Commun. 2022 Jun 6;13:3248. doi: 10.1038/s41467-022-30982-5 (PMC9170699; doi:10.1038/s41467-022-30982-5)
Supplement: Supplementary file 4 — Source Data [file 41467_2022_30982_MOESM4_ESM.zip › data_MC_Gerkenetal/Vesicle Model/NPsInSphere_keV/TiN/25NPs_RadialScoring_Seed2.csv]

# TOPAS Version: 3.4
# Parameter File: job5.txt
# Results for scorer RadialScorer
# Scored in component: ScoringSphere
# R in 8 bins of 1e-05 cm
# Phi in 1 bin of 360 deg
# Theta in 1 bin of 180 deg
# DoseToMedium ( Gy ) : Sum Standard_Deviation
0	0	0	101.1591491699219	0.001799132057000333
1	0	0	91.88890075683594	0.001185363750985486
2	0	0	83.01317596435547	0.0009120469665904047
3	0	0	71.15286254882812	0.0006670058619931072
4	0	0	89.45914459228516	0.0006757746396835852
5	0	0	83.76825714111328	0.0005478433203997592
6	0	0	85.63234710693359	0.0004857035067252526
7	0	0	80.69363403320312	0.0004112489364398585
