# Supplementary material for: Catalytic activity imperative for nanoparticle dose enhancement in photon and proton therapy
Source: Nat Commun. 2022 Jun 6;13:3248. doi: 10.1038/s41467-022-30982-5 (PMC9170699; doi:10.1038/s41467-022-30982-5)
Supplement: Supplementary file 4 — Source Data [file 41467_2022_30982_MOESM4_ESM.zip › data_MC_Gerkenetal/Vesicle Model/NPsInSphere_keV/TiN/102NPs_RadialScoring_Seed3.csv]

# TOPAS Version: 3.4
# Parameter File: job7.txt
# Results for scorer RadialScorer
# Scored in component: ScoringSphere
# R in 8 bins of 1e-05 cm
# Phi in 1 bin of 360 deg
# Theta in 1 bin of 180 deg
# DoseToMedium ( Gy ) : Sum Standard_Deviation
0	0	0	98.73445892333984	0.001635592839601892
1	0	0	84.89852142333984	0.001102971573093236
2	0	0	68.43931579589844	0.000721001152209494
3	0	0	83.28825378417969	0.0007397324598789898
4	0	0	86.08522796630859	0.000660929639142133
5	0	0	79.33444213867188	0.0005428617879580158
6	0	0	78.99153137207031	0.0004662697631965231
7	0	0	86.62057495117188	0.0004584681130513352
