# Supplementary material for: Catalytic activity imperative for nanoparticle dose enhancement in photon and proton therapy
Source: Nat Commun. 2022 Jun 6;13:3248. doi: 10.1038/s41467-022-30982-5 (PMC9170699; doi:10.1038/s41467-022-30982-5)
Supplement: Supplementary file 4 — Source Data [file 41467_2022_30982_MOESM4_ESM.zip › data_MC_Gerkenetal/Vesicle Model/NPsInSphere_keV/TiN/102NPs_RadialScoring_Seed2.csv]

# TOPAS Version: 3.4
# Parameter File: job8.txt
# Results for scorer RadialScorer
# Scored in component: ScoringSphere
# R in 8 bins of 1e-05 cm
# Phi in 1 bin of 360 deg
# Theta in 1 bin of 180 deg
# DoseToMedium ( Gy ) : Sum Standard_Deviation
0	0	0	112.3532562255859	0.001862886224725576
1	0	0	102.9381561279297	0.001285093919033054
2	0	0	87.78275299072266	0.0009469108421387563
3	0	0	71.50307464599609	0.0006660470302806094
4	0	0	89.7430419921875	0.0006769511000605756
5	0	0	84.51879119873047	0.000549401535163345
6	0	0	85.85549926757812	0.0004857211654093304
7	0	0	80.35719299316406	0.0004101413795881786
