# Supplementary material for: Catalytic activity imperative for nanoparticle dose enhancement in photon and proton therapy
Source: Nat Commun. 2022 Jun 6;13:3248. doi: 10.1038/s41467-022-30982-5 (PMC9170699; doi:10.1038/s41467-022-30982-5)
Supplement: Supplementary file 4 — Source Data [file 41467_2022_30982_MOESM4_ESM.zip › data_MC_Gerkenetal/Vesicle Model/NPsInSphere_keV/TiN/102NPs_RadialScoring_Seed1.csv]

# TOPAS Version: 3.4
# Parameter File: job9.txt
# Results for scorer RadialScorer
# Scored in component: ScoringSphere
# R in 8 bins of 1e-05 cm
# Phi in 1 bin of 360 deg
# Theta in 1 bin of 180 deg
# DoseToMedium ( Gy ) : Sum Standard_Deviation
0	0	0	67.74275207519531	0.001348809674184469
1	0	0	73.94207000732422	0.001217760642040288
2	0	0	69.94162750244141	0.0007319611767194774
3	0	0	91.21778869628906	0.000832513668784663
4	0	0	85.45042419433594	0.0006367217197255393
5	0	0	83.08599853515625	0.0005326379089748413
6	0	0	79.64325714111328	0.0004420467715632429
7	0	0	89.66756439208984	0.0004709355987230154
