# Supplementary material for: Catalytic activity imperative for nanoparticle dose enhancement in photon and proton therapy
Source: Nat Commun. 2022 Jun 6;13:3248. doi: 10.1038/s41467-022-30982-5 (PMC9170699; doi:10.1038/s41467-022-30982-5)
Supplement: Supplementary file 4 — Source Data [file 41467_2022_30982_MOESM4_ESM.zip › data_MC_Gerkenetal/Vesicle Model/NPsInSphere_keV/TiN/166NPs_RadialScoring_Seed1.csv]

# TOPAS Version: 3.4
# Parameter File: job12.txt
# Results for scorer RadialScorer
# Scored in component: ScoringSphere
# R in 8 bins of 1e-05 cm
# Phi in 1 bin of 360 deg
# Theta in 1 bin of 180 deg
# DoseToMedium ( Gy ) : Sum Standard_Deviation
0	0	0	68.14287567138672	0.001341721656150716
1	0	0	71.0828857421875	0.001193026931465982
2	0	0	71.40962219238281	0.0007437255393859714
3	0	0	93.51935577392578	0.0008428389521145539
4	0	0	84.96604156494141	0.0006300694294114578
5	0	0	84.43920135498047	0.0005403517010476369
6	0	0	79.79205322265625	0.0004430559298231461
7	0	0	89.38298034667969	0.000470366174937514
