# Supplementary material for: Catalytic activity imperative for nanoparticle dose enhancement in photon and proton therapy
Source: Nat Commun. 2022 Jun 6;13:3248. doi: 10.1038/s41467-022-30982-5 (PMC9170699; doi:10.1038/s41467-022-30982-5)
Supplement: Supplementary file 4 — Source Data [file 41467_2022_30982_MOESM4_ESM.zip › data_MC_Gerkenetal/Vesicle Model/NPsInSphere_keV/TiN/5NPs_RadialScoring_Seed1.csv]

# TOPAS Version: 3.4
# Parameter File: job1.txt
# Results for scorer RadialScorer
# Scored in component: ScoringSphere
# R in 8 bins of 1e-05 cm
# Phi in 1 bin of 360 deg
# Theta in 1 bin of 180 deg
# DoseToMedium ( Gy ) : Sum Standard_Deviation
0	0	0	55.54431915283203	0.001350641663838097
1	0	0	67.44269561767578	0.001172237489442329
2	0	0	67.88060760498047	0.0007260234363944539
3	0	0	89.95446014404297	0.0008282040164287319
4	0	0	83.87024688720703	0.0006308158435405321
5	0	0	83.30228424072266	0.0005358374244003415
6	0	0	79.1021728515625	0.0004405242379394998
7	0	0	89.77989959716797	0.0004724059699529476
