# Supplementary material for: Catalytic activity imperative for nanoparticle dose enhancement in photon and proton therapy
Source: Nat Commun. 2022 Jun 6;13:3248. doi: 10.1038/s41467-022-30982-5 (PMC9170699; doi:10.1038/s41467-022-30982-5)
Supplement: Supplementary file 4 — Source Data [file 41467_2022_30982_MOESM4_ESM.zip › data_MC_Gerkenetal/Vesicle Model/NPsInSphere_keV/TiN/5NPs_RadialScoring_Seed3.csv]

# TOPAS Version: 3.4
# Parameter File: job3.txt
# Results for scorer RadialScorer
# Scored in component: ScoringSphere
# R in 8 bins of 1e-05 cm
# Phi in 1 bin of 360 deg
# Theta in 1 bin of 180 deg
# DoseToMedium ( Gy ) : Sum Standard_Deviation
0	0	0	91.88625335693359	0.001684415364894644
1	0	0	75.13691711425781	0.001003776674394791
2	0	0	68.80581665039062	0.0007213018107405615
3	0	0	83.18587493896484	0.0007433053194679292
4	0	0	84.31725311279297	0.0006477068648799851
5	0	0	80.40414428710938	0.0005494634606832008
6	0	0	79.40090179443359	0.0004678241464334981
7	0	0	86.43235015869141	0.0004583154722512704
