# Supplementary material for: Catalytic activity imperative for nanoparticle dose enhancement in photon and proton therapy
Source: Nat Commun. 2022 Jun 6;13:3248. doi: 10.1038/s41467-022-30982-5 (PMC9170699; doi:10.1038/s41467-022-30982-5)
Supplement: Supplementary file 4 — Source Data [file 41467_2022_30982_MOESM4_ESM.zip › data_MC_Gerkenetal/Vesicle Model/NPsInSphere_keV/TiN/166NPs_RadialScoring_Seed3.csv]

# TOPAS Version: 3.4
# Parameter File: job11.txt
# Results for scorer RadialScorer
# Scored in component: ScoringSphere
# R in 8 bins of 1e-05 cm
# Phi in 1 bin of 360 deg
# Theta in 1 bin of 180 deg
# DoseToMedium ( Gy ) : Sum Standard_Deviation
0	0	0	104.5931015014648	0.001741888737909133
1	0	0	83.15097808837891	0.00109583774629017
2	0	0	66.78935241699219	0.000704104499874546
3	0	0	82.84498596191406	0.0007353437956818554
4	0	0	86.03479766845703	0.0006520095675738607
5	0	0	80.37943267822266	0.0005508345416571506
6	0	0	79.24227905273438	0.0004651868256100515
7	0	0	87.08789825439453	0.0004597436126501485
