# Supplementary material for: Catalytic activity imperative for nanoparticle dose enhancement in photon and proton therapy
Source: Nat Commun. 2022 Jun 6;13:3248. doi: 10.1038/s41467-022-30982-5 (PMC9170699; doi:10.1038/s41467-022-30982-5)
Supplement: Supplementary file 4 — Source Data [file 41467_2022_30982_MOESM4_ESM.zip › data_MC_Gerkenetal/Vesicle Model/NPsInSphere_keV/TiN/166NPs_RadialScoring_Seed2.csv]

# TOPAS Version: 3.4
# Parameter File: job10.txt
# Results for scorer RadialScorer
# Scored in component: ScoringSphere
# R in 8 bins of 1e-05 cm
# Phi in 1 bin of 360 deg
# Theta in 1 bin of 180 deg
# DoseToMedium ( Gy ) : Sum Standard_Deviation
0	0	0	111.2339096069336	0.00182654634732959
1	0	0	110.0519180297852	0.001357106868234799
2	0	0	88.31781005859375	0.00094866454252678
3	0	0	71.2332763671875	0.0006642846910019301
4	0	0	89.05568695068359	0.0006724624424015721
5	0	0	84.38880157470703	0.0005478029615701407
6	0	0	85.87145233154297	0.0004854922802869145
7	0	0	80.89820098876953	0.0004112704886128459
