# Supplementary material for: Catalytic activity imperative for nanoparticle dose enhancement in photon and proton therapy
Source: Nat Commun. 2022 Jun 6;13:3248. doi: 10.1038/s41467-022-30982-5 (PMC9170699; doi:10.1038/s41467-022-30982-5)
Supplement: Supplementary file 4 — Source Data [file 41467_2022_30982_MOESM4_ESM.zip › data_MC_Gerkenetal/Vesicle Model/NPsInSphere_keV/TiN/5NPs_RadialScoring_Seed2.csv]

# TOPAS Version: 3.4
# Parameter File: job2.txt
# Results for scorer RadialScorer
# Scored in component: ScoringSphere
# R in 8 bins of 1e-05 cm
# Phi in 1 bin of 360 deg
# Theta in 1 bin of 180 deg
# DoseToMedium ( Gy ) : Sum Standard_Deviation
0	0	0	88.8236083984375	0.00161199949834537
1	0	0	90.35385131835938	0.00117736110311187
2	0	0	80.39472961425781	0.000893654040025768
3	0	0	72.94337463378906	0.0006824648916435696
4	0	0	89.71720123291016	0.0006767067268635245
5	0	0	84.03395080566406	0.0005484672902631764
6	0	0	85.59718322753906	0.0004856922969103906
7	0	0	80.57872009277344	0.0004109454057510547
